# Supplementary material for: Macrofaunal Patterns in and around du Couedic and Bonney Submarine Canyons, South Australia
Source: PLoS One. 2015 Nov 30;10(11):e0143921. doi: 10.1371/journal.pone.0143921 (PMC4664417; doi:10.1371/journal.pone.0143921)
Supplement: S1 Data — (XLSX) [file pone.0143921.s001.xlsx]

## Sheet: Primer-Permanova file
Abundance (and damp dry weight (g) of colonial species) of canyon macrofauna m-2
Species or name for Primer checked against WoRMS	BW_100 summed	BC_100	BE_100	BW_200	BC_200	BE_200	BW_500	BC_500	BE_500	BW_1000	BC_1000	BE_1000	BW_1500	BC_1500	BE_1500	DCW_100	DCC_100	DCE_100	DCW_200	DCC_200	DCE_200	DCW_500	DCC_500	DCE_500	DCW_1000	DCC_1000	DCC_1500
?Biemna sp. I067	0	0	0	0	38	0	0	0	0	0	0	0	0	0	0	0	0	0	0	0	0	0	0	0	0	0	0
?Clathria sp. I054	0	0	0	0	0	0	0	0	0	0	0	0	0	0	0	0	0	53	0	0	0	0	0	0	0	0	0
?Phycopsis sp. I068	6	0	0	0	0	0	0	0	0	0	0	0	0	0	0	0	22	3	0	0	0	0	0	0	0	0	0
?Polymastiidae I078	0.1	0	0	0	0	0	0	0	0	0	0	0	0	0	0	0	0	0	0	0	0	0	0	0	0	0	0
?Raspailia sp. I082	0	0	0	0.1	0	0	0	0	0	0	0	0	0	0	0	0	0	0	0	0	0.1	0	0	0	0	0	0
Axinellidae I075	0	0	0	0	0	0	0	0	0	0	0	0	0	0	0	27	0	0	0	0	0	0	0	0	0	0	0
Biemna sp. I058	0	0	0	0	0	0	0	0	0	0	0	0	0	0	0	0	0	450	0	0	0	0	0	0	0	0	0
Calcarea I052	0	0	0	0	0	0	0	0	0	0	0	0	0	0	0	0	0	6	0	0	0	0	0	0	0	0	0
Calcarea I080	0	0	0	0	0	0	0	0	0	0	0	0	0	0	0	0	0	0	0	0	0	0	0	0	0	0	0.1
Calcarea I081	0	0	0	0	0	0	0	0	0	0	0	0	0	0	0	0	0	0	0	0	0.1	0	0	0	0	0	0
Calcarea I084	0	0	0	0	0	0	0	0	0	0	0	0	0	0	0	0	0	5	0	0	0	0	0	0	0	0	0
Cinachyra sp. I061	0	0	453	0	0	0	0	0	0	0	0	0	0	0	0	0	0	0	0	0	0	0	0	0	0	0	0
Clathria sp. I060	0	0	337	0	0	0	0	0	0	0	0	0	0	0	0	0	0	0	0	0	0	0	0	0	0	0	0
Clathrinida I085	0	0	0	0	0	0	0	0	0	0	0	0	0	0	0	0	0	4	0	0	0	0	0	0	0	0	0
Demospongiae I074	0	0	0	0	0	0	0	0	0	0	0	0	0	0	0	0.1	0	0	0	0	0	0	0	0	0	0	0
Demspongiae I066	0	0	0	0	0	0	0	0	0	0	0	0	0.1	0.1	0	0	0	0	0	0	0	0	0	0	0	0	0
Heteroxyidae 1055	0	0	0	0	0	0	0	0	0	0	0	0	0	0	0	0	0	1518	0	0	0	0	0	0	0	0	0
Dictyoceratida I049	0	0	0	0	0	0	0	0	0	0	0	0	0	0	0	0	0	1406	0	0	0	0	0	0	0	0	0
Dictyoceratida I050	0	0	0	0	0	0	0	0	0	0	0	0	0	0	0	0	0	75	0	0	0	0	0	0	0	0	0
Halichondria (Halichondria) sp. I056	0	0	0	0	0	0	0	0	0	0	0	0	0	0	0	0	0	352	0	0	0	0	0	0	0	0	0
Halichondrida I070	0	0	0	0	0	0	0	0	0	0	0	0	0	0	0	0	0.1	0	0	0	0	0	0	0	0	0	0
Halichondrida I073	0	0	0	0	0	0	0	0	0	0	0	0	0	0	0	5	0	0	0	0	0	0	0	0	0	0	0
Halichondriidae I063	0	0	970	0	0	0	0	0	0	0	0	0	0	0	0	0	0	0	0	0	0	0	0	0	0	0	0
Haplosclerida I057	0	0	0	0	0	0	0	0	0	0	0	0	0	0	0	0	0	9	0	0	0	0	0	0	0	0	0
Haplosclerida I062	0	0	156	0	0	0	0	0	0	0	0	0	0	0	0	0	0	0	0	0	0	0	0	0	0	0	0
Haplosclerida I086	0	0	0	0	0	0	0	0	0	0	0	0	0	0	0	0	0	0.1	0	0	0	0	0	0	0	0	0
Haplosclerida I088	0	0	0	0	0	0	0	0	0	0	0	0	0	0	0	0	0	0.1	0	0	0	0	0	0	0	0	0
Hexactinellida I087	0	0	0	0	0	0	0	0	0	0	0	0	0	0	0	0	0	0.1	0	0	0	0	0	0	0	0	0
Leucuosolenida I069	0	0	0	0.1	0	0	0	0	0	0	0	0	0	0	0	0	0.1	2	0	0	0.1	0	0	0	0	0	0
Leucosolenida I072	3	0	0	0	0	0	0	0	0	0	0	0	0	0	0	0	0	0	0	0	0	0	0	0	0	0	0
Microcionidae I079	0	0	0	0	0	0	0	0	0	0	0	0	0	0	0	0	0	0	0	0	0	2	0	0	0	0	0
Mycale (Arenochalina) sp. I064	0	0	21	0	0	0	0	0	0	0	0	0	0	0	0	0	0	0	0	0	0	0	0	0	0	0	0
Myxillina I059	0	0	522	0	0	0	0	0	0	0	0	0	0	0	0	0	0	0	0	0	0	0	0	0	0	0	0
Niphatidae I076	0	0	0	0	0	0	0	0	0	0	0	0	0	0	0	8	0	0	0	0	0	0	0	0	0	0	0
Oceanapia sp. I071	124	0	0	0	0	0	0	0	0	0	0	0	0	0	0	0	0	0	0	0	0	0	0	0	0	0	0
Oceanapia sp. I089	0	0	0	0	0	0	0	0	0	0	0	0	0	0	0	0	0	4	0	0	0	0	0	0	0	0	0
Phycopsis sp. I053	0	0	0	0	0	0	0	0	0	0	0	0	0	0	0	0	0	8	0	0	0	0	0	0	0	0	0
Rhizaxinella sp. I065	0	0	0	0	0	0.1	0	0	0	0	0	0	0	0	0	0	0	0	0	0	0	0	0	0	0	0	0
Spongiidae I077	0	0	0	0	0	0	0	0	0	0	0	0	0	0	0	0	0	0	8	0	0	0	0	0	0	0	0
Spongiidae I083	0	0	0	0	0	0	0	0	0	0	0	0	0	0	0	0	0	34	0	0	0	0	0	0	0	0	0
Thorectidae I051	0	0	25	0	0	0	0	0	0	0	0	0	0	0	0	0	0	295	0	0	0	0	0	0	0	0	0
Athecata sp. 1	0	0	0	0	0	0	0	0	0	0	0	0	0	0	0	0	0	0	0	0	0	0	0	0.1	0	0	0
Hydroid? sp. 1	0	0	0	0	0	0	0	0	0	0	0	0	0	0	0	0	0	0	0	0	0.1	0	0	0	0	0	0
Hydroid? sp. 2	0	0	0	0	0	0	0	0	0	0	0	0	0	0	0	0	0	0	0	0	0	0	0.1	0	0	0	0
Halicornopsis elegans	0	0	1.1	0	0	0	0	0	0	0	0	0	0	0	0	0	0	0	0	0	0	0	0	0	0	0	0
Dentitheca hertwigi	0	0	0	0	0	0	0	0	0	0	0	0	0	0	0	0	0	0.1	0	0	0	0	0	0	0	0	0
Halopteris glutinosa	0	0	0.1	0	0	0	0	0	0	0	0	0	0	0	0	0	0	0.1	0	0	0	0	0	0	0	0	0
Synthecium patulum	0	0	0.3	0	0	0	0	0	0	0	0	0	0	0	0	0	0	0	0.1	0	0	0	0	0	0	0	0
Campanulariidae sp. 1	10.4	0	0	0	0	0	0	0	0	0	0	0	0	0	0	0	0	0	0	0	0	0	0	0	0	0	0
Obelia nr dichotoma	0	0	0	0	0	0	0	0	0	0	0	0	0	0	0	0	0	0.1	0	0	0	0	0	0	0	0	0
Symplectoscyphus sp. 1	0	0	0	0.1	0	0	0	0	0	0	0	0	0	0	0	0	0	0	0	0	0	0	0	0	0	0	0
Symplectoscyphus sp. 2	0	0	0	0	0	0	0	0	0	0	0	0	0	0	0	0	0	0.1	0	0.1	0	0	0	0	0	0	0
Sertularella sp.	0	0	0	0.1	0	0	0	0	0	0	0	0	0	0	0	0	0	0	0	0	0	0	0	0	0	0	0
Spiral hydroid	57.4	0	0	0	0.2	0	0	0	0	0	0	0	0	0	0	0	0	0	0	0	0	0	0	0	0	0	0
Thecata sp. 1	0	0	0	0	0	0	0	0	0	0	0	0	0	0	0	0	0	0	0.1	0	0	0	0	0	0	0	0
Octocorallia sp.	5.2	0	0	0	0	0	0	0	0	0	0	0	0	0	0	0	0	0	0	0	0	0	0	0	0	0	0
Chondronephthya sp.	0	0	0	0	0	0	0	0	0	0	0	0	0	0	0	0	0	1	0	0	0	0	0	0	0	0	0
Capnella sp.	0	0.1	0	0	0	0	0	0	0	0	0	0	0	0	0	0	0	0	0	0	0	0	0	0	0	0	0
Clavularia ramosa	0.1	0	0	0.1	0.1	0	0	0	0	0	0	0	0	0	0	0	0	0.4	0.1	0	0	0	0	0	0	0	0
Edwardsia sp.	0	0	0	0	0	10	0	0	0	0	0	0	0	0	0	0	0	0	0	0	0	0	0	0	0	0	0
Actiniaria sp.	0	10	0	0	10	0	0	0	0	0	0	0	0	0	0	0	0	0	0	0	0	0	0	0	0	0	0
Platyhelminthes	0	0	0	10	0	0	0	0	0	0	0	0	0	0	0	0	0	0	0	0	0	0	0	0	0	0	0
Nemertea	30	70	20	0	0	10	0	20	0	0	20	0	10	0	10	0	0	10	0	30	10	10	0	10	0	0	0
Chaetoderma sp.	0	0	0	0	0	0	10	10	10	0	0	0	0	0	0	0	0	0	0	0	0	30	0	10	0	0	0
Cardita sp. nr crassicosta	10	0	10	0	0	0	0	0	0	0	0	0	0	0	0	0	0	0	0	0	0	0	0	0	0	0	0
Chlamys sp.	0	0	10	0	0	0	0	0	0	0	0	0	0	0	0	0	0	0	0	0	0	0	0	0	0	0	0
Talabrica sp.	0	0	10	0	0	0	0	0	0	0	0	0	0	0	0	0	0	0	0	0	0	0	0	0	0	0	0
Chlamydella favus	50	0	0	0	0	0	0	0	0	0	0	0	0	0	0	0	0	0	0	0	0	0	0	0	0	0	0
Montacuta meridionalis	40	0	0	0	0	0	0	0	0	0	0	0	0	0	0	0	0	0	0	0	0	0	0	0	0	0	0
Gari sp.	10	10	0	0	0	0	0	0	0	0	0	0	0	0	0	0	0	10	0	30	0	0	0	10	0	0	0
Glycymeris striatularis	10	0	0	0	0	0	0	0	0	0	0	0	0	0	0	0	0	0	0	0	0	0	0	0	0	0	0
Musculus nanus	20	0	0	0	0	0	0	0	0	0	0	0	0	0	0	0	0	0	0	0	0	0	0	0	0	0	0
Vimentum dilectum	10	0	0	0	0	30	0	0	0	0	0	0	0	0	0	0	0	0	0	0	0	0	0	0	0	0	0
Callista kingii	10	0	0	0	0	0	0	0	0	0	0	0	0	0	0	0	0	0	0	0	0	0	0	0	0	0	0
Rhinoclama simulans	10	0	0	0	0	0	0	0	0	0	0	0	0	0	0	0	0	0	0	0	0	0	0	0	0	0	0
Mimachlamys sanguinea	0	0	0	0	0	0	0	0	0	0	0	0	0	0	0	0	0	10	0	0	0	0	0	0	0	0	0
Ovacuna atkinsoni	0	0	0	0	10	0	0	0	0	0	0	0	0	0	0	0	0	0	0	0	0	0	0	0	0	0	0
Ennucula obliqua	0	0	0	0	0	0	10	0	0	0	0	0	0	0	0	0	0	0	0	0	0	0	10	0	0	0	0
Tawera lagopus	0	0	0	0	0	0	10	0	10	0	0	0	0	0	0	0	0	0	0	0	0	0	0	0	0	0	0
Juvenile bivalve sp. 1	0	0	0	0	0	0	0	0	10	0	0	0	0	0	0	0	0	0	0	0	0	0	0	0	0	0	0
Rectangular Mytilidae	0	0	0	0	0	0	0	0	20	0	0	0	0	0	0	0	0	0	0	0	0	0	0	0	0	0	0
Thyasira sp.	0	0	0	0	0	0	0	0	0	0	0	0	0	0	0	0	0	0	0	0	0	10	0	10	0	0	0
Nucula sp.	0	0	0	0	0	0	0	0	0	0	0	0	0	0	0	0	0	0	0	0	0	10	0	0	0	0	0
Nucula sp.	0	0	0	0	0	0	0	0	0	30	0	0	0	0	0	0	0	0	0	0	0	0	0	0	0	0	0
Juvenile bivalve sp. 2	0	0	0	0	0	0	0	0	0	0	10	0	0	0	0	0	0	0	0	0	0	0	0	0	0	0	0
Nuculana (Ledella) remensa	0	0	0	0	0	0	0	0	0	0	0	0	0	0	0	0	0	0	0	0	0	0	0	0	0	10	0
Juvenile bivalve sp. 3	0	0	0	0	0	0	0	0	0	0	0	0	0	0	0	0	0	0	0	0	0	0	0	0	10	0	0
Parathyasira sp.	0	0	0	0	0	0	0	0	0	0	0	0	0	10	0	0	0	0	0	0	0	0	0	0	0	0	0
Myadora sp.?	0	0	0	0	0	0	0	0	0	0	0	0	0	0	0	0	0	0	0	0	0	0	0	0	0	0	0
Eunaticina umbilicata	0	0	0	0	0	0	0	0	0	0	0	0	0	0	0	0	0	0	0	0	0	0	10	0	0	0	0
Minolia cincta	0	0	0	0	0	0	0	0	0	0	0	0	0	0	0	0	0	0	0	0	0	0	10	0	0	0	0
Spectamen marsus	0	0	0	0	0	0	0	0	0	0	0	0	0	0	0	0	0	0	0	0	20	0	0	0	0	0	0
Ovaginella sp.	0	0	0	0	0	0	0	0	0	0	0	0	0	0	0	0	0	0	0	0	10	0	0	0	0	0	0
Juvenile gastropod sp. 1	10	0	0	0	0	0	0	0	0	0	0	0	0	0	0	0	0	0	0	0	0	0	0	0	0	0	0
Alocospira sp.	0	0	0	0	0	0	0	0	0	0	0	0	0	0	0	0	0	0	0	0	10	0	0	0	0	0	0
Eulimidae	0	0	0	0	0	0	0	0	0	0	20	0	0	0	0	0	0	0	0	0	0	0	0	0	0	0	0
Dorididae sp. 1	0	0	0	0	0	0	0	0	0	0	0	0	0	0	0	0	0	10	0	0	0	0	0	0	0	0	0
Dorididae sp. 2	0	0	0	0	0	0	0	0	0	0	0	0	0	0	0	0	0	0	10	0	0	0	0	0	0	0	0
Dentalium sp.	0	0	0	10	0	0	10	10	0	0	0	0	0	0	0	0	0	0	0	0	0	30	0	0	0	0	0
Antalis sp.	0	0	0	0	0	0	0	0	0	0	0	0	0	0	0	0	0	0	0	0	0	10	0	0	0	0	0
Munida haswelli	10	0	0	0	0	0	0	0	0	0	0	0	0	0	0	0	0	20	0	0	0	0	0	0	0	0	0
Phylladiorhynchus pusillus	50	0	40	0	0	0	0	0	0	0	0	0	0	0	0	0	10	120	0	0	0	0	0	0	0	0	0
Pandalidae	0	0	10	0	0	0	0	0	0	0	0	0	0	0	0	0	0	0	0	0	0	0	0	0	0	0	0
Nauticaris marionis	0	0	10	0	0	0	0	0	0	0	0	0	0	0	0	0	0	0	0	0	0	0	0	0	0	0	0
Pycnoplax meridionalis	0	0	10	0	0	0	0	0	0	0	0	0	0	0	0	0	0	20	0	0	0	0	0	0	0	0	0
Ebalia tuberculosa	0	0	0	0	0	0	0	0	0	0	0	0	0	0	0	0	0	0	0	0	10	0	0	0	0	0	0
Discias sp.	0	0	0	0	0	0	0	0	0	0	0	0	0	0	0	0	0	10	0	0	0	0	0	0	0	0	0
Mysid	0	0	30	0	0	0	0	0	0	0	0	0	0	0	0	0	0	0	0	0	0	0	0	0	0	0	0
Bunakenia sp.?	0	20	0	0	0	0	0	0	0	0	0	0	0	0	0	0	0	0	0	0	0	0	0	0	0	0	0
Transkalliapseudes sp.	10	0	0	0	0	0	0	0	0	0	0	0	0	0	0	0	0	0	0	0	0	0	0	0	0	0	0
Metapseudes sp.	0	60	0	0	0	0	0	0	0	0	0	0	0	0	0	0	0	0	0	0	0	0	0	0	0	0	0
Macrolabrum sp.	0	0	0	0	0	0	0	0	0	0	0	0	0	0	0	0	0	10	0	0	0	0	0	0	0	0	0
Pakistanapseudinae sp. 1	0	0	0	0	0	0	0	0	0	0	0	0	0	0	0	0	0	0	0	0	10	0	0	0	0	0	0
Saltipedis spp.	0	120	0	0	0	0	0	0	0	0	0	0	0	0	0	0	0	0	0	0	0	0	0	0	0	0	0
Whiteleggia multicarinata	0	20	0	0	0	0	0	0	0	0	0	0	0	0	0	0	0	0	0	0	0	0	0	0	0	0	0
(Colletteidae or Leptognathiidae) sp. 2	0	0	0	0	0	0	0	0	0	0	0	0	0	0	0	0	0	0	0	0	0	10	0	0	0	0	0
Paranarthrura sp. 1	0	0	0	0	0	0	10	0	0	0	0	0	0	0	0	0	0	0	0	0	0	0	0	0	0	0	0
Paranarthrura sp. 2	0	0	0	0	0	0	0	0	0	0	0	0	0	0	0	0	0	0	0	0	0	10	0	0	0	0	0
Akanthophoreus sp.	0	0	0	0	0	0	0	0	0	0	0	0	0	0	0	0	0	0	10	0	0	0	0	0	0	0	0
Colletteidae sp.1	0	10	0	0	0	0	0	0	0	0	0	0	0	0	0	0	0	0	0	0	0	0	0	0	0	0	0
Leptochelia sp. 1	0	0	10	0	0	0	0	0	0	0	0	0	0	0	0	0	0	0	0	0	0	0	0	0	0	0	0
Leptochelia sp. 2	10	0	0	0	0	0	0	0	0	0	0	0	0	0	0	0	0	0	0	0	0	0	0	0	0	0	0
Leptocheliidae sp.1	0	0	10	0	0	0	0	0	0	0	0	0	0	0	0	0	0	0	0	0	0	0	0	0	0	0	0
Parakonarus sp. 1	0	0	0	0	0	0	0	0	0	0	0	0	0	0	0	0	0	20	0	0	0	0	0	0	0	0	0
Parakonarus sp. 2	0	0	0	0	0	0	0	0	0	0	0	0	0	0	0	0	0	0	0	0	0	10	0	0	0	0	0
Bathytanais arenamans?	0	0	0	0	0	0	0	0	0	0	0	0	0	0	0	0	0	0	0	0	10	0	0	0	0	0	0
Bathytanais culteriformis	0	0	0	0	0	0	0	0	0	0	0	0	0	0	0	0	0	0	0	10	0	0	0	0	0	0	0
Bathytanais fragilis	0	0	0	0	0	0	0	0	0	0	0	0	0	0	0	0	0	0	0	40	0	0	0	0	0	0	0
Bathytanais parageois	0	0	0	0	0	0	0	0	0	0	0	0	0	0	0	0	0	0	0	10	0	0	0	0	0	0	0
Bathytanais sp. 4	0	0	0	0	0	0	0	0	0	0	0	0	0	0	0	0	0	0	0	10	0	0	0	0	0	0	0
Araphura/Araphuroides sp. 1	0	0	0	0	0	10	0	0	0	0	0	0	0	0	0	0	0	0	0	0	0	0	0	0	0	0	0
Araphura/Araphuroides sp. 2	20	0	0	0	0	0	0	0	0	0	0	0	0	0	0	0	0	10	0	0	0	0	0	0	0	0	0
Tanaellidae sp. 1	0	0	0	0	0	0	0	0	0	0	0	0	0	0	0	0	0	0	0	10	0	0	0	0	0	0	0
Typhlotanais greenwichensis	0	0	0	50	0	0	0	0	0	0	0	0	0	0	0	0	0	0	0	0	10	0	0	0	0	0	0
Paranebalia sp. 1	20	0	10	0	0	0	0	0	0	0	0	0	0	0	0	0	40	450	0	0	0	0	0	0	0	0	0
Cumacean sp. 1	10	10	0	0	20	0	0	0	0	0	0	0	0	0	0	0	0	0	0	0	0	0	0	0	0	0	0
Cumacean sp. 2	20	0	0	0	10	0	0	0	0	0	0	0	0	0	0	0	0	0	0	0	0	0	0	0	0	0	0
Cumacean sp. 3	0	20	0	0	0	0	0	0	0	0	0	0	0	0	0	0	0	0	0	0	0	0	0	0	0	0	0
Cumacean sp. 4	0	10	0	0	0	0	0	0	0	0	0	0	0	0	0	0	0	0	0	0	0	0	0	0	0	0	0
Cumacean sp. 5	0	0	20	0	0	0	0	0	0	0	0	0	0	0	0	0	0	0	0	0	0	0	0	0	0	0	0
Cumacean sp. 6	30	0	0	0	0	0	0	0	0	0	0	0	0	0	0	0	0	0	0	0	0	0	0	0	0	0	0
Cumacean sp. 7	0	0	0	0	0	0	0	0	0	0	0	0	0	0	0	0	0	0	0	0	0	0	0	0	0	0	0
Cumacean sp. 8	10	0	0	0	0	0	0	0	0	0	0	0	0	0	0	0	0	0	0	0	0	0	0	0	0	0	0
Cumacean sp. 9	20	0	0	0	0	0	0	0	0	0	0	0	0	0	0	0	0	0	0	0	0	0	0	0	0	0	0
Cumacean sp. 10	10	0	0	0	0	0	0	0	0	0	0	0	0	0	0	0	0	0	0	0	0	0	0	0	0	0	0
Cumacean sp. 11	10	0	0	0	0	0	0	0	0	0	0	0	0	0	0	0	0	0	0	0	0	0	0	0	0	0	0
Cumacean sp. 12	10	0	0	0	0	0	0	0	0	0	0	0	0	0	0	0	0	0	0	0	0	0	0	0	0	0	0
Cumacean sp. 13	0	0	0	0	0	0	0	0	0	0	0	0	0	0	0	0	10	0	0	0	0	0	0	0	0	0	0
Cumacean sp. 14	0	0	0	0	0	0	0	0	0	0	0	0	0	0	0	0	10	0	0	0	0	0	0	0	0	0	0
Cumacean sp. 15	0	0	0	0	0	0	0	0	0	0	0	0	0	0	0	0	10	0	0	0	0	0	0	0	0	0	0
Cumacean sp. 16	0	0	0	0	0	0	0	0	0	0	0	0	0	0	0	0	10	10	0	0	0	0	0	0	0	0	0
Cumacean sp. 17	0	0	0	0	0	0	0	0	0	0	0	0	0	0	0	0	0	0	0	10	0	0	0	0	0	0	0
Cumacean sp. 18	0	0	0	0	0	0	0	0	0	0	0	0	0	0	0	0	0	0	0	10	0	0	0	0	0	0	0
Cumacean sp. 19	0	0	0	0	0	0	0	0	0	0	0	0	0	0	0	0	0	0	0	20	0	0	0	0	0	0	0
Cumacean sp. 20	0	0	0	0	0	0	0	0	0	0	0	0	0	0	0	0	0	0	0	10	0	0	0	0	0	0	0
Cumacean sp. 21	0	0	0	0	0	0	0	0	0	0	0	0	0	0	0	0	0	0	0	10	0	0	0	0	0	0	0
Cumacean sp. 22	0	0	0	0	0	0	0	0	0	0	0	0	0	0	0	0	0	30	0	0	0	0	0	0	0	0	0
Cumacean sp. 23	0	0	0	0	0	0	0	0	0	0	0	0	0	0	0	0	0	10	0	0	0	0	0	0	0	0	0
Cumacean sp. 24	0	0	0	0	0	0	0	0	0	0	0	0	0	0	0	0	0	0	0	0	20	0	0	0	0	0	0
Cumacean sp. 25	0	0	0	0	0	0	0	0	0	0	0	0	0	0	0	20	0	0	0	0	0	0	0	0	0	0	0
Cumacean sp. 26	0	0	0	0	0	0	0	0	0	0	0	0	0	0	0	0	0	0	10	0	0	0	0	0	0	0	0
Isopod sp. 1	0	0	20	0	0	0	0	0	0	0	0	0	0	0	0	0	0	0	0	0	0	0	0	0	0	0	0
Isopod sp. 2	0	0	10	0	0	0	0	0	0	0	0	0	0	0	0	0	0	0	0	0	0	0	0	0	0	0	0
Stenetrium?	40	0	50	0	0	0	0	0	0	0	0	0	0	0	0	0	0	20	10	0	0	0	0	0	0	0	0
Isopod sp. 4	0	0	10	0	0	0	0	0	0	0	0	0	0	0	0	0	0	0	0	0	0	0	0	0	0	0	0
Joeropsis bicarinata	10	0	20	0	0	0	0	0	0	0	0	0	0	0	0	0	0	0	0	0	0	0	0	0	0	0	0
Isopod sp. 6	0	0	10	0	0	0	0	0	0	0	0	0	0	0	0	0	0	30	0	0	0	0	0	0	0	0	0
Isopod sp. 7	0	0	10	0	0	0	0	0	0	0	0	0	0	0	0	0	0	0	0	0	0	0	0	0	0	0	0
Isopod sp. 8	0	0	50	0	0	0	0	0	0	0	0	0	0	0	0	10	0	0	0	0	0	0	0	0	0	0	0
Isopod sp. 9	0	0	10	0	0	0	0	0	0	0	0	0	0	0	0	0	0	0	0	0	0	0	0	0	0	0	0
Isopod sp. 10	0	0	0	0	0	10	0	0	0	0	0	0	0	0	0	40	0	10	0	10	0	0	0	0	0	0	0
Isopod sp. 11	10	0	0	10	10	10	0	0	0	0	0	0	0	0	0	0	30	0	0	0	0	0	10	0	0	0	0
Isopod sp. 12	0	0	0	0	10	0	0	10	20	0	0	0	0	0	0	0	0	0	0	0	0	0	0	0	0	0	0
Isopod sp. 13	0	0	0	10	0	0	0	0	10	0	0	0	0	0	0	0	0	0	0	0	10	0	0	0	0	0	0
Isopod sp. 14	0	10	0	0	0	0	0	0	0	0	0	0	0	0	0	0	10	10	0	0	0	0	0	0	0	0	0
Isopod sp. 15	0	20	0	0	0	0	0	0	0	0	0	0	0	0	0	20	10	0	0	0	0	0	0	0	0	0	0
Isopod sp. 16	0	30	0	0	0	0	0	0	0	0	0	0	0	0	0	0	0	0	10	0	0	0	0	0	0	0	0
Isopod sp. 17	0	10	0	0	0	0	0	0	0	0	0	0	0	0	0	0	0	0	0	0	0	0	0	0	0	0	0
Isopod sp. 18	0	40	0	0	0	0	0	0	0	0	0	0	0	0	0	0	0	0	0	0	0	0	0	0	0	0	0
Isopod sp. 19	0	10	0	0	0	0	0	0	0	0	0	0	0	0	0	0	0	0	0	0	0	0	0	0	0	0	0
Isopod sp. 20	0	0	0	0	0	0	0	10	0	0	0	0	0	0	0	0	0	0	0	0	0	20	0	0	0	0	0
Isopod sp. 21	0	0	0	0	0	0	0	0	0	0	0	0	10	10	0	0	0	0	0	0	0	0	0	0	0	0	0
Isopod sp. 22	30	0	0	0	0	0	0	0	0	0	0	0	0	0	0	0	0	0	0	0	0	0	0	0	0	0	0
Isopod sp. 23	20	0	0	0	0	0	0	0	0	0	0	0	0	0	0	0	0	0	0	0	0	0	0	0	0	0	0
Isopod sp. 24	10	0	0	0	0	0	0	0	0	0	0	0	0	0	0	0	0	0	0	0	0	0	0	0	0	0	0
Isopod sp. 25	0	0	0	10	0	0	0	0	0	0	0	0	0	0	0	0	0	0	0	0	0	0	0	0	0	0	0
Isopod sp. 26	0	0	0	0	0	0	0	0	0	10	0	0	0	0	0	0	0	0	0	0	0	0	0	0	0	0	0
Isopod sp. 27	0	0	0	0	0	0	0	0	0	0	0	0	10	0	0	0	0	0	0	0	0	0	0	0	0	0	0
Isopod sp. 28	0	0	0	0	0	0	0	0	0	0	0	0	0	0	0	10	10	0	0	20	0	0	0	0	0	0	0
Isopod sp. 29	0	0	0	0	0	0	0	0	0	0	0	0	0	0	0	0	10	0	0	10	0	0	0	0	0	0	0
Isopod sp. 30	0	0	0	0	0	0	0	0	0	0	0	0	0	0	0	0	10	0	0	0	0	0	0	0	0	0	0
Isopod sp. 31	0	0	0	0	0	0	0	0	0	0	0	0	0	0	0	0	0	0	0	10	0	0	0	0	0	0	0
Isopod sp. 32	0	0	0	0	0	0	0	0	0	0	0	0	0	0	0	0	0	0	0	10	0	0	0	0	0	0	0
Pleoschisma sp. ?	0	0	0	0	0	0	0	0	0	0	0	0	0	0	0	10	0	0	0	0	0	0	0	0	0	0	0
Scleraner sp. nr trifax	0	0	10	10	0	0	0	0	0	0	0	0	0	0	0	0	0	0	10	30	10	0	0	0	0	0	0
Myodocopid sp. 3	0	0	0	0	0	0	0	0	0	0	0	0	0	0	0	0	0	0	10	10	0	0	0	0	0	0	0
Myodocopid sp. 4	20	0	0	0	0	0	0	0	0	0	0	0	0	0	0	0	10	0	0	0	0	0	0	0	0	0	0
Pleoschisma sp. ?	0	0	0	0	0	0	0	0	0	0	0	0	0	0	0	0	0	0	0	20	0	0	0	0	0	0	0
Myodocopid sp. 6	0	0	0	0	0	0	0	0	0	0	0	0	0	0	0	0	0	0	0	10	0	0	0	0	0	0	0
Euphilomedes sp. ?	0	0	0	0	10	0	0	0	0	0	0	0	0	0	0	0	0	0	0	10	0	0	0	0	0	0	0
Vargula sp. 8	10	0	60	0	0	0	0	0	0	0	0	0	0	0	0	0	0	10	0	0	0	0	0	0	0	0	0
Vargula sp. 9	0	0	0	0	0	0	0	0	0	0	0	0	0	0	0	0	0	10	0	0	0	0	0	0	0	0	0
Myodocopid sp. 10	0	0	0	0	0	0	0	0	0	0	0	0	0	0	0	0	0	10	0	0	0	0	0	0	0	0	0
Myodocopid sp. 11	0	0	0	0	0	0	0	0	0	0	0	0	0	0	0	0	0	0	0	0	10	0	0	0	0	0	0
Myodocopid sp. 12	20	0	10	0	0	0	0	0	0	0	0	0	0	0	0	0	0	0	0	0	10	0	0	0	0	0	0
Myodocopid sp. 13	0	0	0	0	0	0	0	0	0	0	0	0	0	0	0	0	0	0	0	0	10	0	0	0	0	0	0
Vargula sp. 14	10	0	0	0	0	0	0	0	0	0	0	0	0	0	0	0	0	0	0	0	10	0	0	0	0	0	0
Philomedes sp.	0	20	0	0	0	0	0	0	0	0	0	0	0	0	0	0	0	0	0	0	0	0	0	0	0	0	0
Myodocopid sp. 16	0	0	0	0	10	0	0	0	0	0	0	0	0	0	0	0	0	0	0	0	0	0	0	0	0	0	0
Myodocopid sp. 17	0	0	0	0	0	0	20	10	0	0	0	0	0	0	0	0	0	0	0	0	0	0	0	0	0	0	0
Scleraner sp.	0	0	0	10	0	0	0	0	0	0	0	0	0	0	0	0	0	0	0	0	0	0	0	0	0	0	0
Scleroconcha solox?	0	0	0	30	0	0	0	0	0	0	0	0	0	0	0	0	0	0	0	0	0	0	0	0	0	0	0
Myodocopid sp. 20	0	0	0	0	0	0	0	0	0	10	0	0	0	0	0	0	0	0	0	0	0	0	0	0	0	0	0
Myo 21 unidentified, no valves	0	0	0	0	0	0	0	0	0	0	0	0	0	0	0	0	0	0	0	0	0	10	0	0	0	0	0
Amarylid sp.	10	0	50	0	0	0	0	0	0	0	0	0	0	0	0	0	0	10	0	0	0	0	0	0	0	0	0
Ampelisca sp.	80	10	0	0	0	0	0	0	0	0	0	0	0	0	0	40	90	50	10	20	10	0	0	0	0	0	0
Byblis sp.	0	0	0	0	0	0	0	0	0	0	0	0	0	0	0	0	0	30	0	0	0	0	0	0	0	0	0
Austropheonoides nr mundoe	0	0	10	0	0	0	0	0	0	0	0	0	0	0	0	0	0	0	0	0	0	0	0	0	0	0	0
Atylid sp.	0	10	0	0	0	0	0	0	0	0	0	0	0	0	0	0	0	0	0	0	0	0	0	0	0	0	0
Caprellid sp. 1	50	10	40	0	0	0	0	0	10	0	0	0	0	0	0	0	0	0	20	0	10	0	0	0	0	0	0
Caprellid sp. 2	30	0	0	10	0	0	0	0	0	0	0	0	0	0	0	0	10	0	0	0	40	0	0	0	0	0	0
Caprellid sp. 3	0	0	0	0	0	0	0	0	0	0	0	0	0	0	0	0	0	0	0	0	0	0	0	0	10	0	0
Caprellid sp. 4	50	0	0	0	0	0	0	0	0	0	0	0	0	0	0	0	0	0	0	0	0	0	0	0	0	0	0
Caprellid sp. 5	10	0	50	0	0	0	0	0	0	0	0	0	0	0	0	0	0	0	0	10	0	0	0	0	0	0	0
Caprellid sp. 6	0	0	20	0	0	0	0	0	0	0	0	0	0	0	0	0	0	0	0	0	0	0	0	0	0	0	0
Caprellid sp. 7	0	0	50	0	0	0	0	0	0	0	0	0	0	0	0	0	0	0	0	0	0	0	0	0	0	0	0
Caprellid sp. 8	20	0	0	0	0	0	0	0	0	0	0	0	0	0	0	0	0	0	0	0	0	0	0	0	0	0	0
Yulumara sp.	20	0	0	0	0	0	0	0	0	0	0	0	0	0	0	0	0	0	0	0	0	0	0	0	0	0	0
Ampithoe?	20	30	0	0	0	0	0	0	0	0	0	0	0	0	0	0	0	0	0	10	0	0	0	0	0	0	0
Corophiid sp. 1	0	0	0	10	0	20	0	0	0	0	0	0	0	0	0	0	0	0	0	0	0	0	0	0	0	0	0
Corophiid sp. 2	0	0	10	0	0	50	0	0	0	0	0	0	0	0	0	0	0	0	50	0	20	0	0	0	0	0	0
Corophiid sp. 3	0	0	0	0	70	0	0	0	0	0	0	0	0	0	0	0	0	20	0	0	0	0	0	0	0	0	0
Corophiid sp. 4	590	10	0	20	0	0	0	0	0	0	0	0	0	0	0	0	0	100	0	0	0	0	0	0	0	0	0
Corophiid sp. 5	0	0	0	40	0	0	0	0	0	0	0	0	0	0	0	0	0	0	0	0	0	0	0	0	0	0	0
Corophiid sp. 6	10	0	0	0	0	0	0	0	0	0	0	0	0	0	0	0	0	510	10	30	0	0	0	0	0	0	0
Corophiid sp. 7	0	0	0	0	0	0	0	0	0	0	0	0	0	0	0	0	0	40	0	0	0	0	0	0	0	0	0
Ericthonius sp.	40	0	130	0	0	0	0	0	0	0	0	0	0	0	0	0	0	40	0	30	0	0	0	0	0	0	0
Gammaropsis sp.	120	140	0	0	0	0	0	0	0	0	0	0	0	0	0	0	20	100	0	10	10	0	0	0	0	0	0
Haplocheira sp.?	0	20	0	0	0	0	0	0	0	0	0	0	0	0	0	0	0	0	0	0	0	0	0	0	0	0	0
Isaeia	20	0	80	0	0	0	0	0	0	0	0	0	0	0	0	0	0	0	0	40	0	0	0	0	0	0	0
Ischyrocerus sp.	20	410	0	0	0	0	0	0	0	0	0	0	0	0	0	0	0	0	0	0	0	0	0	0	0	0	0
Bathypoma/Cerapus/Notopoma	50	0	10	30	0	0	0	0	0	0	0	0	0	0	0	0	0	0	0	0	0	0	0	0	0	0	0
Guernea sp.	30	0	0	0	0	0	0	0	0	0	0	0	0	0	0	0	0	0	0	0	0	0	0	0	0	0	0
Paradexamine sp.	0	10	0	0	0	0	0	0	0	0	0	0	0	0	0	0	0	0	0	10	0	0	0	0	0	0	0
Polycheria sp.?	0	0	0	0	10	10	0	0	0	0	0	0	0	0	0	0	0	0	0	0	0	0	0	0	0	0	0
Eusirid sp. 1	0	0	30	0	0	10	0	0	0	0	0	0	0	0	0	0	0	0	0	0	0	0	0	0	0	0	0
Eusirid sp. 2	0	0	10	0	0	0	0	0	0	0	0	0	0	0	0	0	10	0	0	0	0	0	0	0	0	0	0
Icilius sp.	0	0	0	0	0	0	0	0	0	0	0	0	0	0	0	0	0	30	0	0	0	0	0	0	0	0	0
Leucothoe sp.	10	0	20	0	0	0	0	0	0	0	0	0	0	0	0	0	10	40	0	0	0	0	0	0	0	0	0
Liljeborgia sp.	0	0	10	0	0	0	0	0	0	0	0	0	0	0	0	0	0	0	0	0	0	0	0	0	0	0	0
Hippomedon sp.?	0	0	0	0	0	0	0	0	0	0	0	0	0	0	0	20	0	0	0	0	0	0	0	0	0	0	0
Lysianassid sp. 1	0	0	0	0	10	0	0	0	0	0	0	0	0	0	0	0	0	0	0	0	0	0	0	0	0	0	0
Lysianassid sp. 2	0	0	0	0	0	0	0	60	0	0	0	0	0	0	0	0	0	0	0	0	0	0	0	0	0	0	0
Lysianassid sp. 3	0	0	0	0	0	0	0	0	0	0	0	0	0	0	0	0	30	0	0	0	0	0	0	0	0	0	0
Lysianassid sp. 4	0	0	0	0	0	0	0	0	0	0	0	0	0	0	0	0	0	0	0	10	20	0	0	0	0	0	0
Parawaldeckia sp.	0	0	0	30	10	0	0	0	0	0	0	0	0	0	0	0	0	0	0	0	10	20	0	0	0	0	0
Tryphosella sp.	0	0	0	0	0	0	0	0	0	0	0	0	0	0	0	0	0	0	0	0	10	0	0	0	0	0	0
Ochlesis sp.	10	0	20	0	0	0	0	0	0	0	0	0	0	0	0	0	0	10	0	0	0	0	0	0	0	0	0
Oedicerotid sp. 1	0	0	0	0	0	0	0	0	0	0	0	0	0	0	0	0	0	10	0	0	10	0	0	0	0	0	0
Oedicerotid sp. 2	0	0	0	0	0	0	0	0	0	0	0	0	0	0	0	0	0	0	0	0	10	0	0	0	0	0	0
Sophrosyne sp.	0	0	0	0	0	0	0	0	0	0	0	0	0	0	0	0	0	0	0	0	0	10	0	0	0	0	0
Ceradocus sp.	10	0	0	0	0	0	0	0	0	0	0	0	0	0	0	0	0	30	0	20	0	0	0	0	0	0	0
Malacoota sp.	0	0	0	0	10	0	0	0	0	0	0	0	0	0	0	0	0	0	0	0	0	0	0	0	0	0	0
Maera sp.	0	0	10	0	0	0	0	0	0	0	0	0	0	0	0	0	0	10	0	0	0	0	0	0	0	0	0
Melitid sp.	0	50	0	0	0	0	0	0	0	0	0	0	0	0	0	10	0	0	0	20	0	0	0	0	0	0	0
Pardaliscid sp. 1	0	0	0	0	0	0	0	0	10	0	0	0	0	0	0	0	0	0	0	0	0	0	0	0	0	0	0
Japara sp.	0	20	0	0	0	0	0	0	0	0	0	0	0	0	0	0	0	0	0	0	0	0	0	0	0	0	0
Joubinella sp. nr traditor	0	0	0	0	0	0	0	0	0	0	0	0	10	0	0	0	0	0	10	0	0	0	0	0	0	0	0
nr. Harpinia sp.	0	0	0	0	0	0	0	0	0	0	0	0	0	0	0	0	0	0	0	0	0	0	0	0	0	10	0
Phoxocephalus sp.?	0	110	0	0	0	0	0	0	0	0	0	0	0	0	0	0	10	30	10	0	0	0	0	0	0	0	0
Phoxocephalid sp. 2	10	0	40	20	0	40	0	10	0	0	0	0	0	0	0	0	0	0	0	0	0	0	0	0	0	0	0
Phoxocephalid sp. 3	0	0	0	0	0	0	10	0	0	0	0	0	0	0	0	0	0	0	0	0	0	0	0	0	0	0	0
Phoxocephalid sp. 4	0	0	0	0	0	0	20	0	0	0	0	0	0	0	0	0	0	0	0	30	0	0	0	0	0	0	0
Phoxocephalid sp. 5	0	0	0	0	0	0	0	0	0	10	0	0	0	0	0	0	0	0	0	0	0	0	0	0	0	0	0
Phoxocephalid sp. 6	0	0	0	0	0	0	0	0	0	0	0	0	0	0	0	10	0	0	0	0	0	0	0	0	0	0	0
Phoxocephalid sp. 8	0	0	0	0	0	0	0	0	0	0	0	0	0	0	0	0	0	0	0	0	0	0	0	0	10	0	0
Tipimegus thalerus	0	0	0	10	0	0	0	0	0	0	0	0	0	0	0	0	0	0	0	0	10	0	0	0	0	0	0
Leongathus sp.	0	0	0	0	0	0	0	0	0	0	0	0	0	0	0	0	0	0	0	0	10	0	0	0	0	0	0
Limnoporeia yarrague?	0	0	0	0	0	0	0	0	0	0	0	0	0	0	0	0	0	0	0	0	10	0	0	0	0	0	0
Phoxocephalus rupullus?	0	0	0	0	0	0	0	0	0	0	0	0	0	0	0	0	0	0	0	0	10	0	0	0	0	0	0
Brolgus sp.	0	0	0	0	0	0	0	0	0	0	0	0	0	0	0	0	0	10	0	0	0	0	0	0	0	0	0
Platyischnopid sp.	0	0	0	0	0	0	0	0	0	0	0	0	0	0	0	10	10	0	0	0	0	0	0	0	0	0	0
Podocerus sp.?	0	0	40	0	0	0	0	0	0	0	0	0	0	0	0	0	0	20	0	0	10	0	0	0	0	0	0
Stegocephalus sp.?	0	0	0	0	0	0	0	0	0	0	0	0	0	0	0	0	0	0	0	0	10	0	0	0	0	0	0
Stenothoid sp.	30	0	0	0	0	0	0	0	0	0	0	0	0	0	0	0	0	10	0	30	0	0	0	0	0	0	0
Synopiid sp.	10	0	0	0	0	0	0	0	0	0	0	0	0	0	0	0	0	0	0	20	0	0	0	0	0	0	0
Thaumatelsonid sp.	60	10	0	0	0	10	0	0	0	0	0	0	0	0	0	0	0	0	0	0	0	0	0	0	0	0	0
Urohaustoriid sp.	0	0	0	0	0	0	0	0	0	0	0	0	0	0	0	20	0	0	0	0	0	0	0	0	0	0	0
Urothoe sp?	10	0	0	0	0	0	0	0	0	0	0	0	0	0	0	0	0	0	0	30	10	0	0	0	0	0	0
Harpinioides sp. Amphipoda sp. A	20	20	0	0	0	10	0	0	0	0	0	0	0	0	0	0	0	0	0	20	10	0	0	0	0	0	0
Seba sp.	0	0	50	0	0	0	0	0	0	0	0	0	0	0	0	0	0	0	0	0	0	0	0	0	0	0	0
Nymphon bunyipi	0	0	20	0	0	0	0	0	0	0	0	0	0	0	0	0	0	0	0	0	0	0	0	0	0	0	0
Achelia shepherdi	0	0	10	0	0	0	0	0	0	0	0	0	0	0	0	0	0	0	0	0	0	0	0	0	0	0	0
Nymphon sp.	0	0	10	0	0	0	0	0	0	0	0	0	0	0	0	0	0	0	0	0	0	0	0	0	0	0	0
Pallenopsis gippslandiae	0	0	10	0	0	0	0	0	0	0	0	0	0	0	0	0	0	0	0	0	0	0	0	0	0	0	0
Parapallene challengeri	20	0	0	0	10	0	0	0	0	0	0	0	0	0	0	0	0	0	0	0	0	0	0	0	0	0	0
Arachnida	0	0	0	0	0	0	0	0	0	0	0	0	0	0	0	0	0	0	0	10	0	0	0	0	0	0	0
Ophiothrix (Ophiothrix) caespitosa	10	0	60	0	0	0	0	0	0	0	0	0	0	0	0	0	0	90	10	0	0	0	0	0	0	0	0
Ophiactis sp.	0	0	20	0	0	0	0	0	0	0	0	0	0	0	0	0	0	0	0	0	0	0	0	0	0	0	0
Ophiuroidea sp. 1	60	0	60	0	0	0	0	0	0	0	0	0	0	0	0	0	0	0	0	0	0	0	0	0	0	0	0
Ophionereis sp.	0	0	0	0	0	0	0	0	0	0	0	0	0	0	0	0	0	40	0	10	0	0	0	0	0	0	0
Amphipholis squamata	0	0	0	0	0	0	0	0	0	0	0	0	0	0	0	0	0	30	0	0	0	0	0	0	0	0	0
Ophiuroidea sp. 2	0	10	0	0	10	0	0	0	0	0	0	0	0	0	0	0	10	10	0	0	0	0	0	0	0	0	0
Ophiacantha sp.	10	0	0	0	0	0	0	0	0	0	0	0	0	0	0	0	0	0	0	0	0	0	0	0	0	0	0
Ophiocomina sp.	0	0	0	0	0	0	0	0	0	0	0	0	0	0	0	10	0	0	0	0	0	0	0	0	0	0	0
Ophiura (Dictenophiura) kinbergi	0	0	0	40	0	0	0	0	0	0	0	0	0	0	0	0	0	0	0	0	0	0	0	0	0	0	0
Ophiuroidea sp. 3	0	0	0	0	0	0	0	10	0	0	0	0	0	0	0	0	0	0	0	0	0	0	0	0	0	0	0
Linopneustes brachypetalus	0	0	0	0	0	0	0	0	0	0	0	0	0	0	0	0	0	0	0	0	0	0	0	0	10	0	0
Fibularia nutriens	0	0	0	0	0	0	0	0	0	0	0	0	0	0	0	0	10	0	10	0	0	0	0	0	0	0	0
Goniocidaris tubaria	0	0	0	0	0	0	0	0	0	0	0	0	0	0	0	0	0	10	0	0	0	0	0	0	0	0	0
Loveniidae sp.	0	0	0	0	0	0	0	0	0	0	0	0	0	0	0	0	0	0	0	0	0	0	0	0	0	20	0
Heart urchin sp. 1	0	0	0	0	0	0	0	0	0	0	10	10	0	0	0	0	0	0	0	0	0	0	0	0	0	0	0
Holothuroidea sp. 1	0	20	0	0	0	0	0	0	0	0	0	0	0	0	0	0	0	0	0	0	0	0	0	10	0	0	0
Molpadida sp. 1	0	0	0	0	0	0	0	0	0	0	0	0	0	0	0	0	0	10	0	0	0	0	0	10	0	0	0
Molpadida sp. 2	0	0	0	0	0	0	0	0	0	0	0	0	0	0	0	0	0	0	0	0	0	0	90	0	0	0	0
Crinoidea	0	0	0	0	0	0	0	0	0	0	0	0	0	0	0	0	0	10	0	0	0	0	0	0	0	0	0
Bugularia sp.	3.9	0	0.2	0	0	0	0	0	0	0	0	0	0	0	0	0	0	0	0	0	0	0	0	0	0	0	0
Cornuticella sp.	1.4	0.1	0.1	0	0	0	0	0	0	0	0	0	0	0	0	0.1	0.1	0.1	0.1	0.1	0	0	0	0	0	0	0
Branching bryozoan sp. 1	0.1	0	0.1	0	0	0	0	0	0	0	0	0	0	0	0	0	0	0	0	0	0	0	0	0	0	0	0
Cornucopina grandis	0.2	0	0.1	0.1	0	0	0	0	0	0	0	0	0	0	0	0	0	0.1	0	0	0.1	0	0.1	0	0	0	0
Orthoscuticella sp.	0.3	0	4.2	0	0	0	0	0	0	0	0	0	0	0	0	0.1	0.1	0.1	0	0	0	0	0.1	0	0	0	0
Costaticella sp.	1.7	0	1	0	0	0	0	0	0	0	0	0	0	0	0	0	0	0	0	0	0	0	0	0	0	0	0
Reteporella sp.	0.6	0	0	0	0	0	0	0	0	0	0	0	0	0	0	0	0	0	0	0	0	0	0	0	0	0	0
Tubulipora sp.	3.5	0	0	0	0	0.1	0	0	0	0	0	0	0	0	0	0	0	0	0	0	0	0	0	0	0	0	0
Arthropoma sp.	3.2	0	0	0	0	0	0	0	0	0	0	0	0	0	0	0	0	0	0	0	0	0	0	0	0	0	0
Porina sp.	3.3	0	0	0	0	0	0	0	0	0	0	0	0	0	0	0	0	0	0	0	0	0	0	0	0	0	0
Beania magellanica	0.2	0	0.1	0	0	0	0	0	0	0	0	0	0	0	0	0	0	0	0	0.1	0	0	0	0	0	0	0
Branching bryozoan sp. 3	0.4	0.1	2.2	0.2	0	0.1	0	0	0	0	0	0	0	0	0	0.1	0	0.1	0.1	0.1	0.1	0	0.1	0	0	0	0
Membranipora sp.	0	0	0	0	0	0	0	0	0	0	0	0	0	0	0	0	0	23.4	0	0	0	0	0	0	0	0	0
Antarctothoa aporosa	0	0	0	0	0	0	0	0	0	0	0	0	0	0	0	0	0	0.1	0	0	0	0	0	0	0	0	0
Porella marsupium	0	0	0	0	0	0	0	0	0	0	0	0	0	0	0	0	0	16.6	0	0	0	0	0	0	0	0	0
Aetea anguina	0.1	0	0	0	0	0	0	0	0	0	0	0	0	0	0	0	0	0	0	0	0	0	0	0	0	0	0
Branching bryozoan sp. 4	0.1	0	0	0	0	0	0	0	0	0	0	0	0	0	0	0	0	0	0	0	0	0	0	0	0	0	0
Branching bryozoan sp. 5	0	0	0	0	0	0	0	0	0	0	0	0	0	0	0	0	0.1	0.1	0	0.1	0	0	0	0	0	0	0
Scruparia sp.	0	0	0	0	0	0	0	0	0	0	0	0	0	0	0	0	0.1	0.1	0	0	0	0	0	0	0	0	0
Paracribricellina cribraria	0	0	0	0	0	0.1	0	0	0	0	0	0	0	0	0	0	0	0.1	0	0.1	0	0	0	0	0	0	0
Branching bryozoan sp. 5a	0	0	0	0	0	0	0	0	0	0	0	0	0	0	0	0	0	0.1	0	0	0	0	0	0	0	0	0
Branching bryozoan sp. 6	0	0	0	0	0	0	0	0	0	0	0	0	0	0	0	0	0	0.1	0	0	0	0	0.1	0	0	0	0
Branching bryozoan sp. 7	0.1	0	0	0	0	0	0	0	0	0	0	0	0	0	0	0	0	0.1	0	0	0	0	0	0	0	0	0
Encrusting bryozoan sp. 8	0	0	0	0	0	0	0	0	0	0	0	0	0	0	0	0	0	0.1	0	0	0	0	0	0	0	0	0
Encrusting bryozoan sp. 9	0	0	0	0	0	0	0	0	0	0	0	0	0	0	0	0	0	0.1	0	0	0	0	0	0	0	0	0
Encrusting bryozoan sp. 10	0	0	0	0	0	0	0	0	0	0	0	0	0	0	0	0	0	0.1	0	0.1	0	0	0	0	0	0	0
Bryozoan sp. 11	0	0	0	0	0	0	0	0	0	0	0	0	0	0	0	0	0	0	0	0	0.6	0	0	0	0	0	0
Branching bryozoan sp. 12	0	0	0	0	0	0	0	0	0	0	0	0	0	0	0	0	0	0	0	0.1	0	0	0.1	0	0	0	0
Branching bryozoan sp. 13	0	0	0	0	0	0	0	0	0	0	0	0	0	0	0	0	0	0	0.1	0	0	0	0	0	0	0	0
Encrusting bryozoan sp. 14	0	0	0	0	0	0	0	0	0	0	0	0	0	0	0	0	0	0	0.1	0	0	0	0	0	0	0	0
Branching bryozoan sp. 15	0	0	1.6	0	0	0	0	0	0	0	0	0	0	0	0	0	0	0	0	0	0	0	0	0	0	0	0
Branching bryozoan sp. 16	0.1	0	0.1	0	0	0	0	0	0	0	0	0	0	0	0	0	0	0	0	0	0	0	0	0	0	0	0
Phascolosoma annulatum	0	0	10	0	0	0	0	0	0	0	0	0	0	0	0	0	0	0	0	0	0	0	0	0	0	0	0
Golfingia sp. 1	0	0	0	0	0	10	0	0	0	0	0	0	0	0	0	0	0	0	20	10	0	0	0	0	0	0	0
Golfingia sp. 2	0	0	0	0	0	0	0	10	0	0	0	0	0	0	0	0	0	0	0	0	0	0	0	0	0	0	0
Themiste sp. 1	0	0	0	0	0	0	10	0	0	0	0	0	0	0	0	0	0	0	10	0	0	0	0	20	0	0	0
Magadinella mineuri	20	0	0	0	0	0	0	0	0	0	0	0	0	0	0	0	0	0	0	0	0	0	0	0	0	0	0
Enteropneusta	0	0	0	0	0	0	0	0	0	0	0	0	10	0	0	0	0	0	0	0	0	0	0	0	0	0	0
Ascidiacea	0	0	0	0	0	10	0	0	0	0	0	0	0	0	0	0	0	0	0	0	0	0	0	0	0	0	0
Ecamphicteis sp.	10	0	0	0	0	0	0	0	0	0	0	0	0	0	0	0	0	0	0	0	0	0	0	0	0	0	0
Melinnoides sp.	0	0	0	150	30	0	0	0	0	0	0	0	0	0	0	0	20	50	10	50	60	0	0	0	0	10	0
Hypaniola sp.	0	0	0	0	0	0	0	0	0	0	0	0	0	0	0	0	0	0	0	0	0	10	0	0	0	0	0
Amphicteis sp.	0	0	0	0	0	0	0	0	0	0	0	0	0	0	0	0	0	0	0	0	0	0	0	0	10	0	0
Lysippe sp.	0	0	0	0	0	0	0	0	0	0	0	0	0	0	0	0	0	0	0	0	0	0	0	0	0	10	0
Endecamera sp.	0	0	0	0	0	0	0	10	0	0	0	0	0	0	0	0	0	0	0	0	0	0	0	0	0	0	0
Chloeia sp. 1	0	0	0	30	10	0	0	0	0	0	0	0	0	0	0	0	0	0	10	10	0	40	0	0	0	0	0
Linopherus sp. 1	0	0	0	0	0	0	70	0	40	10	10	0	0	0	0	0	0	0	0	0	0	140	0	0	0	0	0
Pherecardia quinquemaculata	0	0	0	0	0	0	0	0	0	0	0	0	0	0	0	0	0	20	0	0	0	0	0	0	0	0	0
Pareurythoe chilensis	10	400	30	0	0	0	0	0	0	0	0	0	0	0	0	0	0	30	10	10	20	0	0	0	0	0	0
Laetmonice sp.	0	0	0	10	0	0	0	0	0	0	0	0	0	0	0	0	0	0	0	0	0	0	0	0	0	0	0
Euphione sp.	0	0	0	0	0	0	0	0	0	0	0	0	0	0	0	0	0	0	0	10	0	0	0	0	0	0	0
Sigalion sp.	0	0	0	20	10	0	0	0	20	0	0	0	0	0	0	0	10	0	0	10	0	0	0	10	0	0	0
Thalanessa digitata	0	0	0	0	0	0	0	0	0	0	0	0	0	0	0	0	0	0	0	0	0	0	0	10	0	0	0
Polynoidae sp. 1	20	0	30	0	0	0	0	0	0	0	0	0	0	0	0	0	0	0	0	10	0	0	0	0	0	0	0
Polynoidae sp. 2	0	0	20	0	0	0	0	0	0	0	0	0	0	0	0	0	0	0	0	0	0	0	0	0	0	0	0
Lepidonotus sp. 1	0	0	20	0	0	0	0	0	0	0	0	0	0	0	0	0	0	20	0	0	0	0	0	0	0	0	0
Lepidonotus sp. 2	0	0	0	0	0	0	0	0	0	0	0	0	0	0	0	0	0	30	0	0	0	0	0	0	0	0	0
Lepidonotus cristatus	0	0	0	0	0	0	0	0	0	0	0	0	0	0	0	0	0	0	0	0	0	0	10	0	0	0	0
Apistobranchus	0	0	0	0	0	0	10	10	0	0	0	0	0	0	0	0	0	0	0	0	0	0	0	0	0	0	0
Notomastus sp. MoV 860	0	20	0	20	10	10	0	0	0	0	0	0	0	0	0	0	0	0	0	0	0	10	0	30	0	0	0
Notomastus annulus	0	0	0	0	0	0	20	0	0	0	0	0	0	0	0	0	0	0	0	0	0	0	0	0	0	0	0
Notomastus torquatus	0	0	0	0	0	0	10	0	10	10	0	0	0	30	0	0	0	0	0	0	0	30	0	0	0	0	0
Mediomastus sp.	0	0	0	0	0	0	0	0	0	0	0	0	0	0	0	10	0	0	0	0	0	0	0	0	0	0	0
Chrysopetalum debile	10	0	10	0	0	0	0	0	0	0	0	0	0	0	0	0	0	10	0	0	0	0	0	0	0	0	0
Protocirrineris chrysoderma	0	0	30	0	0	0	0	0	0	0	0	0	0	0	0	0	0	10	0	0	0	0	0	0	0	0	0
Caulleriella sp.	0	20	0	0	0	0	0	0	0	0	0	0	0	0	0	0	0	0	0	0	0	0	0	0	0	0	0
Aphelochaeta sp.	0	10	0	10	10	10	70	80	30	0	0	10	10	0	0	0	0	0	0	0	0	0	0	0	10	0	0
Chaetozone sp. 1	0	0	0	0	0	0	0	10	30	0	0	0	0	0	0	0	0	0	0	10	0	0	20	0	0	0	0
Chaetozone sp. 2	0	0	0	0	0	0	0	0	0	0	0	0	0	0	0	0	0	0	0	0	0	20	0	40	0	0	0
Chaetozone sp. 3	0	0	0	0	0	10	0	0	0	0	0	0	0	0	0	0	0	0	0	0	0	0	0	0	0	0	0
Dodecaceria?	0	0	0	0	0	0	0	0	0	0	0	0	0	0	0	0	0	0	0	0	0	0	170	0	0	0	0
Cossura sp.	0	0	0	0	0	0	10	10	0	0	0	0	0	0	0	0	0	0	0	0	0	30	0	20	0	0	0
Dorvillea australiensis	0	0	0	0	0	0	0	0	0	0	0	0	0	0	0	20	0	0	0	0	0	0	0	0	0	0	0
Dorvillea sp. 1	0	0	0	0	0	0	0	0	0	0	0	0	0	0	0	0	0	0	0	0	0	10	0	0	0	0	0
Protodorvillea biarticulata	0	0	0	0	0	0	0	0	0	0	0	0	0	0	0	0	0	0	0	0	0	0	120	0	0	0	0
Meiodorvillea sp. 1	0	0	0	0	0	0	0	0	0	0	0	0	0	0	0	0	0	0	0	0	0	0	40	0	0	0	0
Dorvilleidae sp. 1	0	0	0	0	0	0	10	0	0	0	0	0	0	0	0	0	0	0	0	0	0	0	0	0	0	0	0
Dorvilleidae sp. 2	0	0	0	0	0	0	0	0	0	0	0	0	0	0	0	0	0	0	0	10	0	0	0	0	0	0	0
Eunice sp. 1	70	0	10	0	0	0	0	0	0	0	0	0	0	0	0	0	0	10	0	0	0	0	0	0	0	0	0
Palola edentulum	0	0	0	0	0	0	0	0	0	0	0	0	0	0	0	0	0	20	0	0	0	10	0	0	0	0	0
Lysidice ninetta	20	0	0	0	0	0	0	0	0	0	0	0	0	0	0	0	0	0	0	0	0	10	0	0	0	0	0
Diplocirrus sp.	0	0	0	10	0	0	0	10	20	0	0	0	0	0	0	0	0	0	0	0	0	20	0	0	0	0	0
Glycera americana	0	0	0	0	0	10	0	0	10	0	0	0	0	0	0	0	0	0	0	0	0	0	0	0	0	0	0
Glycera sp. 1	0	10	0	0	0	10	0	0	0	0	0	0	0	0	0	10	20	20	10	10	0	0	0	0	0	0	0
Glycera sp. 2	0	20	0	0	0	0	0	0	0	0	0	0	0	0	0	0	0	0	0	0	0	10	0	0	0	0	0
Glycera sp. 3	0	0	0	0	0	0	10	0	0	0	0	0	0	0	0	0	0	0	0	0	0	0	0	0	0	0	0
Glycera sp. 4	0	0	0	0	0	0	0	20	0	0	0	0	0	0	0	0	0	0	0	0	0	0	0	0	0	0	0
Hemipodia sp. 1	0	0	0	10	20	0	20	50	10	0	0	0	0	30	0	0	0	0	0	0	0	0	50	10	0	0	0
Hesionidae	80	80	10	0	0	0	0	0	0	0	0	0	0	0	0	0	30	50	10	0	10	0	0	0	0	0	0
Lacydonia	0	10	10	0	10	0	0	10	0	0	0	0	0	0	0	0	0	0	0	0	0	0	0	0	0	0	0
Heterospio	0	0	0	0	0	0	0	0	0	0	0	0	0	0	0	0	0	0	0	0	0	10	0	0	0	0	0
Lumbrineris sp. 1	0	0	0	30	10	0	0	0	0	0	0	0	0	0	0	0	10	10	0	70	0	10	10	50	0	0	0
Lumbrineris sp. 2	10	0	0	0	0	0	0	0	0	0	0	0	0	0	0	0	0	0	0	0	0	0	0	0	0	0	0
Lumbrineris sp. MoV 322	0	0	0	0	0	0	0	0	0	0	0	0	0	0	0	0	0	0	0	0	0	0	0	20	0	0	0
Lumbrineridae sp. 1	0	0	0	0	0	0	0	0	0	0	10	0	0	0	0	0	0	0	0	0	0	0	0	0	0	0	0
Arabelloneris sp. 1	10	0	0	0	0	0	0	0	0	0	0	0	0	0	0	0	0	0	0	0	0	0	0	0	0	0	0
Ninoe sp. 1	0	20	10	0	0	10	0	0	0	0	0	0	0	0	0	0	0	0	0	0	0	0	0	0	0	0	0
Magelona sp. 1	0	0	0	0	0	0	0	0	0	0	0	0	0	0	0	0	0	0	10	0	0	10	0	10	0	0	0
Euclymene sp.	0	0	0	0	0	0	0	0	0	0	0	0	0	0	0	0	0	0	0	0	0	0	0	10	0	0	0
Maldanidae fragment - large bodied	0	0	0	0	0	0	0	0	0	0	0	0	0	0	0	0	0	0	0	0	0	0	0	10	0	0	0
Macroclymene sp.	0	0	0	0	0	0	0	0	0	10	0	0	0	0	0	0	0	0	0	0	0	0	0	0	0	0	0
Axiothella australis	0	0	0	0	0	0	0	10	0	10	10	0	0	0	0	0	0	0	0	0	10	0	0	0	0	0	0
Asychis victoriae	20	10	0	0	0	0	0	10	0	0	10	0	0	0	0	0	0	10	0	0	10	0	0	0	0	0	0
Axiothella sp.	0	0	0	0	0	0	0	0	0	0	0	0	0	0	0	0	0	0	0	0	0	0	0	0	0	60	0
Aglaophamus sp. 1	0	10	0	0	0	10	0	0	0	0	0	0	0	0	0	0	0	0	0	0	0	0	0	0	0	0	0
Aglaophamus sp. 2	0	0	0	0	0	0	0	0	0	0	0	0	0	0	0	0	0	0	0	10	0	0	0	0	0	0	0
Aglaophamus sp. 3	0	0	0	0	0	0	0	0	10	0	0	0	0	0	0	0	0	0	0	0	0	0	0	0	0	0	0
Aglaophamus sp. 4	0	0	0	0	0	0	0	0	0	0	0	0	10	0	0	0	0	0	0	0	0	0	0	0	0	0	0
Aglaophamus foliocirrata	0	0	0	0	0	0	0	0	0	0	0	0	0	0	0	10	10	10	0	0	0	0	0	0	0	0	0
Nephtys sp. 1	0	0	0	0	0	0	10	0	0	0	0	0	0	0	0	0	0	0	0	0	0	0	0	0	0	0	0
Nereididae sp. 1	0	0	0	0	0	0	0	0	0	0	0	0	0	0	0	0	0	0	0	0	0	0	10	0	0	0	0
Nereididae sp. 2	0	0	0	0	0	10	0	0	0	0	0	0	0	0	0	0	0	0	0	0	0	0	0	0	0	0	0
Nereididae sp. 3	10	10	50	0	0	0	0	0	0	0	0	0	0	0	0	0	0	0	0	0	0	0	0	0	0	0	0
Nereididae sp. 4	0	0	0	0	0	0	0	0	10	0	0	0	0	0	0	0	0	0	0	0	0	0	0	0	0	0	0
Nereididae sp. 5	0	0	0	0	0	0	0	0	0	0	0	10	0	0	0	0	0	0	0	0	0	0	0	0	0	0	0
Nereididae sp. 6	10	60	0	0	0	0	0	0	0	0	0	0	0	0	0	0	0	0	0	0	0	0	0	0	0	0	0
Nereididae sp. 7	0	0	0	0	0	0	0	0	0	0	0	0	0	0	0	0	10	0	0	0	0	0	0	0	0	0	0
Drilonereis sp. 1	0	0	0	0	0	0	0	0	0	0	0	0	0	0	0	0	0	0	0	0	0	0	10	0	0	0	0
Nothria sp. 1	0	10	0	0	0	0	0	0	0	0	0	0	0	0	0	0	0	0	0	0	0	0	0	0	0	0	0
Leptoecia sp. 1	30	0	0	0	30	0	0	0	0	0	0	0	0	0	0	20	0	0	50	40	30	0	0	0	0	0	0
Mooreonuphis sp. 1	0	50	0	0	0	0	0	0	0	0	0	10	0	0	0	0	10	0	40	0	0	40	0	10	0	0	0
Diopatra (Epidiopatra) sp. 1	0	0	0	0	20	0	0	0	0	0	0	0	0	0	0	0	0	0	0	0	0	0	0	0	0	0	0
Onuphis cf. holobranchiata	0	0	0	0	10	0	0	0	0	0	0	0	0	0	0	0	0	0	0	0	0	0	0	0	0	0	0
Brevibrachium sp. 1	0	0	0	0	0	0	0	0	0	0	0	10	0	0	0	0	0	0	0	0	0	10	0	10	0	0	0
Onuphidae sp. 1	0	0	0	0	0	0	0	0	0	0	0	0	0	0	0	0	0	0	0	0	0	0	0	10	0	0	0
Travisia sp.	0	0	20	0	0	10	0	0	10	0	0	0	0	0	0	0	0	0	20	0	10	10	0	0	0	0	0
Armandia sp. MoV 282	40	20	0	0	0	0	0	0	0	0	0	0	0	0	0	0	0	0	0	0	0	0	0	0	0	0	0
Antiobactrum sp.	0	0	0	0	0	0	0	0	10	0	0	0	0	0	0	0	0	0	0	0	0	30	0	10	50	0	0
Myrioglobula sp.	210	10	0	110	0	0	0	540	30	10	0	0	0	0	0	0	0	20	20	50	20	0	0	0	0	0	0
Galathowenia sp.	10	0	0	0	0	0	0	0	0	0	0	0	0	0	0	0	0	0	0	0	0	0	0	0	0	0	0
Orbinia sp. 1	0	0	0	10	10	10	0	0	0	0	0	0	0	0	0	0	0	0	0	10	0	0	0	0	0	0	0
Leitoscoloplos cf. latibranchis	0	0	0	0	0	0	0	10	20	0	0	0	0	0	0	0	0	0	0	0	0	0	0	0	0	0	0
Orbinia sp. 2	0	0	0	0	0	0	10	0	0	0	0	0	0	0	0	0	0	0	0	0	0	0	0	0	10	0	0
Paralacydonia	0	0	0	0	0	0	0	0	10	10	0	0	0	0	0	0	0	0	0	0	0	40	0	0	0	0	0
Levinsenia sp.	0	0	0	0	0	10	0	40	0	0	0	10	0	0	0	0	0	0	0	0	0	0	0	0	0	0	0
Aricidea pacifica	0	50	0	0	10	10	40	20	40	0	10	0	0	10	0	0	0	0	0	0	0	70	0	0	0	0	0
Paraonidae sp. 1	0	0	0	0	0	10	0	0	0	0	0	0	0	0	0	0	0	0	0	0	0	0	0	0	0	0	0
Paraonis sp.	0	0	0	0	0	10	0	10	0	0	0	0	0	10	0	0	0	0	0	0	0	0	10	0	0	0	0
Aricidea (Allia) sp.	0	0	0	0	0	0	0	0	0	0	0	0	10	0	0	0	0	0	0	0	0	0	0	0	0	0	0
Pectinaria antipoda	10	0	0	0	0	0	0	0	0	0	0	0	0	0	0	0	0	0	0	0	0	0	0	0	0	0	0
Pholoidae	0	0	0	0	10	0	0	0	0	0	0	0	0	0	0	0	0	0	0	0	0	0	0	0	0	0	0
Eteone palari	0	0	0	0	0	0	0	10	0	0	0	0	0	0	0	0	0	0	0	0	0	0	0	0	0	0	0
Eteone sp. 1	10	0	0	0	0	0	0	0	0	0	0	0	0	0	0	0	0	0	0	0	0	0	0	0	0	0	0
Mystides sp.?	10	0	0	0	0	0	0	0	0	0	0	0	0	0	0	0	0	0	0	0	0	0	0	0	0	0	0
Phyllodoce MoV 511	0	0	0	0	0	10	0	0	0	0	0	0	0	0	0	0	0	0	0	0	0	0	0	0	0	0	0
Protomystides sp.?	0	10	0	0	0	0	0	0	0	0	0	0	0	0	0	0	0	0	0	0	0	0	0	0	0	0	0
Phyllodocidae sp. 1	0	0	10	0	0	0	0	0	0	0	0	0	0	0	0	0	0	0	0	0	0	0	0	0	0	0	0
Pisione gopalai	0	40	0	0	0	0	0	0	0	0	0	0	0	0	0	0	0	0	0	0	0	0	0	0	0	0	0
Polygordius sp. 1	0	10	0	0	0	0	0	0	0	0	0	0	0	0	0	20	0	0	0	0	0	0	0	0	0	0	0
Lygdamis sp.	10	0	0	0	0	0	0	0	0	0	0	0	0	0	0	0	0	0	0	0	0	0	0	0	0	0	0
Euchone variabilis	20	0	0	0	10	0	10	0	0	0	0	0	0	0	0	10	0	100	0	10	0	0	0	0	0	0	0
Sabellidae sp. 1	60	20	10	0	0	0	0	0	0	0	0	0	0	0	0	0	0	50	10	0	10	0	0	0	0	0	0
Sabellidae sp. 2	0	0	0	0	0	0	0	0	0	0	0	0	0	0	0	0	0	0	0	10	0	0	0	0	0	0	0
Sabellidae sp. 3	0	0	0	0	0	0	0	0	0	0	0	0	0	0	0	0	0	0	0	0	10	0	0	0	0	0	0
Scalibregma inflatum	0	0	0	0	0	0	10	0	0	0	0	0	0	0	0	0	0	0	0	0	0	0	0	0	0	0	0
Serpula	0	0	0	0	0	0	0	0	0	0	0	0	0	0	0	0	0	0	0	10	0	0	0	0	0	0	0
Protula	0	0	0	0	0	0	0	0	0	0	0	0	0	0	0	0	0	0	0	0	10	0	0	0	0	0	0
Pomatoceros	10	0	0	0	0	0	0	0	0	0	0	0	0	0	0	0	0	0	0	0	0	0	0	0	0	0	0
Serpulidae sp. 1	10	0	0	0	0	0	0	0	0	0	0	0	0	0	0	0	0	0	0	0	0	0	0	0	0	0	0
Commensodorum sp.	10	0	0	0	0	0	0	0	0	0	0	0	0	0	0	0	0	0	0	0	0	0	0	0	0	0	0
Sphaerodoropsis sp.	0	0	0	0	0	0	0	0	0	0	0	0	0	0	0	0	0	0	0	0	0	0	10	0	0	0	0
Sphaerephesia sp.	0	0	0	0	0	0	0	0	0	0	0	0	0	0	0	0	0	0	0	0	0	10	0	0	0	0	0
Sphaerodoridae sp.	20	0	10	0	0	0	0	0	0	0	0	0	0	0	0	0	0	10	0	0	0	0	0	0	0	0	0
Aurospio	0	0	0	0	0	0	0	0	0	0	0	0	0	0	0	0	0	0	0	0	0	0	0	0	40	0	0
Laonice sp. 1	10	0	0	0	0	0	0	0	0	0	0	0	0	0	0	0	0	0	0	0	0	0	0	0	0	0	0
Laonice sp. 2	10	0	0	0	0	0	0	0	0	0	0	0	0	0	0	0	0	0	0	0	0	0	0	0	0	0	0
Laonice sp. 3	0	0	0	0	0	10	0	0	0	0	0	0	0	0	0	0	0	0	0	0	0	0	0	0	0	0	0
Marenzelleria?	0	0	0	0	20	30	0	10	0	0	0	0	0	0	0	0	0	0	30	10	0	0	20	0	0	0	0
Paraprionospio	20	0	0	0	0	0	0	0	0	0	0	0	0	0	0	0	0	0	0	0	0	0	0	0	0	0	0
Prionospio sp. 1	30	70	0	10	20	0	0	20	10	0	0	0	0	0	0	50	140	10	10	110	20	0	20	0	0	0	0
Prionospio sp. 2	0	0	0	0	0	0	0	10	0	0	0	0	0	0	0	0	0	0	0	0	0	0	0	0	0	0	0
Prionospio sp. 3	0	0	0	0	0	0	0	0	0	0	0	0	0	0	0	0	0	0	0	0	0	0	0	0	10	0	0
Spionidae sp. 1	0	0	0	0	0	0	0	0	0	0	10	0	0	0	0	0	0	0	0	0	0	0	0	0	0	0	0
Spionidae sp. 2	0	0	0	0	0	0	0	0	0	0	0	0	0	0	0	0	0	0	10	0	0	0	10	0	0	0	0
Spionidae sp. 3	0	0	0	0	0	0	0	40	0	0	0	0	0	0	0	0	0	0	0	0	0	0	0	0	0	0	0
Spionidae sp. 4	0	0	0	0	0	0	0	0	0	0	0	0	0	0	0	0	0	0	0	0	0	0	0	30	0	0	0
Proceraea sp.	10	0	0	0	0	0	0	0	0	0	0	0	0	0	0	0	0	0	0	0	0	0	0	0	0	0	0
Exogoninae sp. 1	0	0	10	0	0	0	0	0	0	0	0	0	0	0	0	0	0	0	0	0	0	0	0	0	0	0	0
Exogoninae sp. 2	0	0	0	0	0	0	0	0	0	0	0	0	0	0	0	0	0	0	0	0	0	20	0	0	0	0	0
Exogone sp. 1	0	0	0	0	0	0	0	0	0	0	0	0	0	0	0	0	30	90	0	30	0	0	0	0	0	0	0
Exogone sp. 2	0	0	0	0	0	0	0	0	0	0	0	0	0	0	0	0	10	0	0	0	0	0	0	0	0	0	0
Exogone sp. 3	30	60	40	10	0	0	0	0	0	0	0	0	0	0	0	0	0	0	0	10	20	0	0	0	0	0	0
Exogone sp. 4	0	0	0	0	0	0	0	0	0	0	0	0	0	0	0	0	0	0	0	10	0	0	0	0	0	0	0
Exogone sp. 5	0	0	0	0	0	0	0	0	0	0	0	0	0	0	0	0	0	0	10	10	0	0	0	0	0	0	0
Exogone sp. 6	0	10	10	0	0	0	0	0	0	0	0	0	0	0	0	0	0	0	0	0	0	0	0	0	0	0	0
Exogone sp. 7	0	30	0	0	0	0	0	0	0	0	0	0	0	0	0	0	0	0	0	0	0	0	0	0	0	0	0
Exogone sp. 8	0	10	0	0	0	0	0	0	0	0	0	0	0	0	0	0	0	0	0	0	0	0	0	0	0	0	0
Exogone sp. 9	0	0	0	0	0	0	0	0	0	0	0	0	0	0	0	0	0	20	0	0	0	0	0	0	0	0	0
Exogone sp. 10	0	0	0	0	0	0	0	0	0	0	0	0	0	0	0	0	0	0	0	0	0	10	0	0	0	0	0
Exogone sp. 11	0	10	0	0	0	0	0	0	0	0	0	0	0	0	0	0	0	0	0	0	0	0	0	0	0	0	0
Syllinae sp. 1	10	80	60	0	0	0	0	0	0	0	0	0	0	0	0	0	0	20	0	30	0	0	0	0	0	0	0
Syllinae sp. 2	40	0	10	0	0	0	0	0	0	0	0	0	0	0	0	0	0	10	0	0	0	0	0	0	0	0	0
Syllinae sp. 3	0	0	0	0	0	0	0	0	0	0	0	0	0	0	0	0	0	0	0	10	0	0	0	0	0	0	0
Trypanosyllis sp. 1	0	0	0	0	0	0	0	0	0	0	0	0	0	0	0	0	0	50	0	0	0	0	0	0	0	0	0
Trypanosyllis sp. 2	0	30	0	0	0	0	0	10	0	0	0	0	0	0	0	0	0	0	0	0	0	0	0	0	0	0	0
Odontosyllis corruscans	30	30	30	0	0	0	0	0	0	0	0	0	0	0	0	10	20	160	0	10	0	0	0	0	0	0	0
Typosyllis sp. 1	10	0	0	0	0	30	0	0	0	0	0	0	0	0	0	0	0	20	0	20	0	0	0	0	0	0	0
Typosyllis sp. 2	0	0	30	0	0	0	0	20	0	0	0	0	0	0	0	0	10	0	0	10	0	0	0	0	0	0	0
Typosyllis sp. 3	0	70	0	0	0	0	0	0	0	0	0	0	0	0	0	0	0	0	0	0	0	0	0	0	0	0	0
Syllis prolifera	0	0	0	0	0	0	0	0	0	0	0	0	0	0	0	0	0	20	0	0	0	0	0	0	0	0	0
Amaeana sp.	10	20	0	10	0	0	0	0	0	0	0	0	0	0	0	0	10	40	0	0	0	0	0	0	0	0	0
Lanassa sp.	0	0	0	0	0	0	0	0	0	0	0	0	0	0	0	0	0	0	0	0	0	10	0	0	0	0	0
Pista sp.	0	0	0	0	0	0	0	0	10	0	0	0	0	0	0	0	0	0	0	0	0	10	0	0	0	0	0
Terebellidae sp. 1	0	0	0	0	0	0	0	0	0	0	10	0	0	0	0	0	0	0	0	0	0	0	0	0	0	0	0
Terebellidae sp. 2	0	0	0	0	0	0	0	0	0	0	0	0	0	0	0	0	0	0	0	0	0	0	0	10	0	0	0
Terebellidae sp. 3	10	0	20	0	0	0	0	0	0	0	0	0	0	0	0	0	10	0	0	0	0	0	0	0	0	0	0
Terebellidae sp. 4	0	0	0	0	0	0	0	10	0	0	0	0	0	0	0	0	0	0	0	0	0	0	0	0	0	0	0
Terebellidae sp. 5	0	10	0	10	0	0	0	0	0	0	0	0	0	0	0	0	0	10	0	0	0	0	0	0	0	0	0
Thelepus sp.	10	0	0	0	0	0	0	0	0	0	0	0	0	0	0	0	0	10	0	0	0	0	0	0	0	0	0
Terebellides sp.	0	0	0	0	0	0	0	10	10	0	0	0	0	0	0	0	0	0	0	0	0	20	0	0	0	0	0
Artacamella sp.	0	0	0	0	0	0	0	0	0	0	10	0	0	0	0	0	10	0	0	0	0	0	0	0	0	0	0
Unknown polychaete	0	0	0	0	0	0	0	10	0	0	0	0	0	0	0	0	0	0	0	0	0	0	0	0	0	0	0
Oligochaeta sp. 1	0	50	0	0	0	0	0	0	0	0	0	0	0	0	0	20	10	0	0	0	0	0	0	0	0	0	0
Oligochaeta sp. 2	0	0	0	20	0	0	0	0	0	0	0	0	0	0	0	0	0	0	0	0	0	0	0	0	0	0	0
Oligochaeta sp. 3	0	0	0	0	0	0	0	10	10	0	0	0	0	0	0	0	0	0	0	0	0	0	0	0	0	0	0
Oligochaeta sp. 4	0	0	0	0	0	0	0	0	0	0	0	0	0	0	0	0	0	0	0	0	0	0	50	0	0	0	0
Oligochaeta sp. 5	0	0	0	0	0	0	0	0	0	0	0	0	0	0	0	0	0	0	0	0	20	0	20	0	0	0	0

## Sheet: Taxon file
Taxonomic breakdown of canyon macrofauna
Species or name for Primer checked against WoRMS	Genus	Family	Order	Class	Phylum
?Biemna sp. I067	?Biemna	Desmacellidae	Poecilosclerida	Demospongiae	Porifera
?Clathria sp. I054	?Clathria	Microcionidae	Poecilosclerida	Demospongiae	Porifera
?Phycopsis sp. I068	?Phycopsis	Axinellidae	Halichondrida	Demospongiae	Porifera
?Polymastiidae I078		Polymastiidae	Hadromerida	Demospongiae	Porifera
?Raspailia sp. I082	?Raspailia	Raspailiidae	Poecilosclerida	Demospongiae	Porifera
Axinellidae I075		Axinellidae	Halichondrida	Demospongiae	Porifera
Biemna sp. I058	Biemna	Desmacellidae	Poecilosclerida	Demospongiae	Porifera
Calcarea I052				Calcarea	Porifera
Calcarea I080				Calcarea	Porifera
Calcarea I081				Calcarea	Porifera
Calcarea I084				Calcarea	Porifera
Cinachyra sp. I061	Cinachyra	Tetillidae	Spirophorida	Demospongiae	Porifera
Clathria sp. I060	Clathria	Microcionidae	Poecilosclerida	Demospongiae	Porifera
Clathrinida I085			Clathrinida	Calcarea	Porifera
Demospongiae I074				Demospongiae	Porifera
Demspongiae I066				Demospongiae	Porifera
Heteroxyidae 1055		Desmoxyidae	Halichondrida	Demospongiae	Porifera
Dictyoceratida I049			Dictyoceratida	Demospongiae	Porifera
Dictyoceratida I050			Dictyoceratida	Demospongiae	Porifera
Halichondria (Halichondria) sp. I056	Halichondria (Halichondria)	Halichondriidae	Halichondrida	Demospongiae	Porifera
Halichondrida I070			Halichondrida	Demospongiae	Porifera
Halichondrida I073			Halichondrida	Demospongiae	Porifera
Halichondriidae I063		Halichondriidae	Halichondrida	Demospongiae	Porifera
Haplosclerida I057			Haplosclerida	Demospongiae	Porifera
Haplosclerida I062			Haplosclerida	Demospongiae	Porifera
Haplosclerida I086			Haplosclerida	Demospongiae	Porifera
Haplosclerida I088			Haplosclerida	Demospongiae	Porifera
Hexactinellida I087				Hexactinellida	Porifera
Leucuosolenida I069			Lecuosolenida	Calcarea	Porifera
Leucosolenida I072			Leucosolenida	Calcarea	Porifera
Microcionidae I079		Microcionidae	Poecilosclerida	Demospongiae	Porifera
Mycale (Arenochalina) sp. I064	Mycale (Arenochalina)	Mycalidae	Poecilosclerida	Demospongiae	Porifera
Myxillina I059			Poecilosclerida	Demospongiae	Porifera
Niphatidae I076		Niphatidae	Haplosclerida	Demospongiae	Porifera
Oceanapia sp. I071	Oceanapia	Phloeodictyidae	Haplosclerida	Demospongiae	Porifera
Oceanapia sp. I089	Oceanapia	Phloeodictyidae	Haplosclerida	Demospongiae	Porifera
Phycopsis sp. I053	Phycopsis	Axinellidae	Halichondrida	Demospongiae	Porifera
Rhizaxinella sp. I065	Rhizaxinella	Suberitidae	Hadromerida	Demospongiae	Porifera
Spongiidae I077		Spongiidae	Dictyoceratida	Demospongiae	Porifera
Spongiidae I083		Spongiidae	Dictyoceratida	Demospongiae	Porifera
Thorectidae I051		Thorectidae	Dictyoceratida	Demospongiae	Porifera
Athecata sp. 1			Anthoathecata	Hydrozoa	Cnidaria
Hydroid? sp. 1			Leptothecata	Hydrozoa	Cnidaria
Hydroid? sp. 2				Hydrozoa	Cnidaria
Halicornopsis elegans	Halicornopsis	Kirchenpaueriidae	Leptothecata	Hydrozoa	Cnidaria
Dentitheca hertwigi	Dentitheca	Plumulariidae	Leptothecata	Hydrozoa	Cnidaria
Halopteris glutinosa	Halopteris	Halopterididae	Leptothecata	Hydrozoa	Cnidaria
Synthecium patulum	Synthecium	Syntheciidae	Leptothecata	Hydrozoa	Cnidaria
Campanulariidae sp. 1		Campanulariidae	Leptothecata	Hydrozoa	Cnidaria
Obelia nr dichotoma	Obelia	Campanulariidae	Leptothecata	Hydrozoa	Cnidaria
Symplectoscyphus sp. 1	Symplectoscyphus	Sertulariidae	Leptothecata	Hydrozoa	Cnidaria
Symplectoscyphus sp. 2	Symplectoscyphus	Sertulariidae	Leptothecata	Hydrozoa	Cnidaria
Sertularella sp.	Sertularella	Sertulariidae	Leptothecata	Hydrozoa	Cnidaria
Spiral hydroid			Leptothecata	Hydrozoa	Cnidaria
Thecata sp. 1			Leptothecata	Hydrozoa	Cnidaria
Octocorallia sp.				Anthozoa	Cnidaria
Chondronephthya sp.	Chondronephthya	Nephtheidae	Alcyonacea	Anthozoa	Cnidaria
Capnella sp.	Capnella	Nephtheidae	Alcyonacea	Anthozoa	Cnidaria
Clavularia ramosa	Clavularia	Clavulariidae	Alcyonacea	Anthozoa	Cnidaria
Edwardsia sp.	Edwardsia	Edwardsiidae	Actiniaria	Anthozoa	Cnidaria
Actiniaria sp.	Actiniaria		Actiniaria	Anthozoa	Cnidaria
Platyhelminthes					Platyhelminthes
Nemertea					Nemertea
Chaetoderma sp.	Chaetoderma	Chaetodermatidae	Chaetodermatida	Aplacophora	Mollusca
Cardita sp. nr crassicosta	Cardita	Carditidae	Carditoida	Bivalvia	Mollusca
Chlamys sp.	Chlamys	Pectinidae	Pectinoida	Bivalvia	Mollusca
Talabrica sp.	Talabrica	Crassatellidae	Carditoida	Bivalvia	Mollusca
Chlamydella favus	Chlamydella	Cyclochlamididae	Pectinoida	Bivalvia	Mollusca
Montacuta meridionalis	Montacuta	Montacutidae	Veneroida	Bivalvia	Mollusca
Gari sp.	Gari	Psammobiidae	Veneroida	Bivalvia	Mollusca
Glycymeris striatularis	Glycymeris	Glycymerididae	Arcoida	Bivalvia	Mollusca
Musculus nanus	Musculus	Mytilidae	Mytiloida	Bivalvia	Mollusca
Vimentum dilectum	Vimentum	Carditidae	Carditoida	Bivalvia	Mollusca
Callista kingii	Callista	Veneridae	Veneroida	Bivalvia	Mollusca
Rhinoclama simulans	Rhinoclama	Cuspidariidae	Anomalodesmata	Bivalvia	Mollusca
Mimachlamys sanguinea	Mimachlamys	Pectinidae	Pectinoida	Bivalvia	Mollusca
Ovacuna atkinsoni	Ovacuna	Condylocardiidae	Carditoida	Bivalvia	Mollusca
Ennucula obliqua	Ennucula	Nuculidae	Nuculida	Bivalvia	Mollusca
Tawera lagopus	Tawera	Veneridae	Veneroida	Bivalvia	Mollusca
Juvenile bivalve sp. 1				Bivalvia	Mollusca
Rectangular Mytilidae		Mytilidae	Mytiloida	Bivalvia	Mollusca
Thyasira sp.	Thyasira	Thyasiridae	Lucinoida	Bivalvia	Mollusca
Nucula sp.	Nucula	Nuculidae	Nuculida	Bivalvia	Mollusca
Nucula sp.	Nucula	Nuculidae	Nuculida	Bivalvia	Mollusca
Juvenile bivalve sp. 2				Bivalvia	Mollusca
Nuculana (Ledella) remensa	Nuculana (Ledella)	Nuculanidae	Nuculanoida	Bivalvia	Mollusca
Juvenile bivalve sp. 3				Bivalvia	Mollusca
Parathyasira sp.	Parathyasira	Thyasiridae	Lucinoida	Bivalvia	Mollusca
Myadora sp.?	Myadora	Myochamidae	Anomalodesmata	Bivalvia	Mollusca
Eunaticina umbilicata	Eunaticina	Naticidae	Littorinimorpha	Gastropoda	Mollusca
Minolia cincta	Minolia	Solariellidae	Vetigastropoda	Gastropoda	Mollusca
Spectamen marsus	Spectamen	Solariellidae	Vetigastropoda	Gastropoda	Mollusca
Ovaginella sp.	Ovaginella	Marginellidae	Neogastropoda	Gastropoda	Mollusca
Juvenile gastropod sp. 1				Gastropoda	Mollusca
Alocospira sp.	Alocospira	Olividae	Neogastropoda	Gastropoda	Mollusca
Eulimidae		Eulimidae	Caenogastropoda	Gastropoda	Mollusca
Dorididae sp. 1		Dorididae	Nudibranchia	Gastropoda	Mollusca
Dorididae sp. 2		Dorididae	Nudibranchia	Gastropoda	Mollusca
Dentalium sp.	Dentalium	Dentaliidae	Dentaliida	Scaphopoda	Mollusca
Antalis sp.	Antalis	Dentaliidae	Dentaliida	Scaphopoda	Mollusca
Munida haswelli	Munida	Munididae	Decapoda	Malacostraca	Arthropoda
Phylladiorhynchus pusillus	Phylladiorhynchus	Galatheidae	Decapoda	Malacostraca	Arthropoda
Pandalidae		Pandalidae	Decapoda	Malacostraca	Arthropoda
Nauticaris marionis	Nauticaris	Hippolytidae	Decapoda	Malacostraca	Arthropoda
Pycnoplax meridionalis	Pycnoplax	Goneplacidae	Decapoda	Malacostraca	Arthropoda
Ebalia tuberculosa	Ebalia	Leucosiidae	Decapoda	Malacostraca	Arthropoda
Discias sp.	Discias	Disciadidae	Decapoda	Malacostraca	Arthropoda
Mysid			Mysida	Malacostraca	Arthropoda
Bunakenia sp.?	Bunakenia	Apseudidae	Tanaidacea	Malacostraca	Arthropoda
Transkalliapseudes sp.	Transkalliapseudes	Kalliapseudidae	Tanaidacea	Malacostraca	Arthropoda
Metapseudes sp.	Metapseudes	Metapseudidae	Tanaidacea	Malacostraca	Arthropoda
Macrolabrum sp.	Macrolabrum	Pagurapseudidae	Tanaidacea	Malacostraca	Arthropoda
Pakistanapseudinae sp. 1	Pakistanapseudinae	Parapseudidae	Tanaidacea	Malacostraca	Arthropoda
Saltipedis spp.	Saltipedis	Parapseudidae	Tanaidacea	Malacostraca	Arthropoda
Whiteleggia multicarinata	Whiteleggia	Whiteleggiidae	Tanaidacea	Malacostraca	Arthropoda
(Colletteidae or Leptognathiidae) sp. 2		Leptognathiidae	Tanaidacea	Malacostraca	Arthropoda
Paranarthrura sp. 1	Paranarthrura	Agathotanaidae	Tanaidacea	Malacostraca	Arthropoda
Paranarthrura sp. 2	Paranarthrura	Agathotanaidae	Tanaidacea	Malacostraca	Arthropoda
Akanthophoreus sp.	Akanthophoreus	Akanthophoreidae	Tanaidacea	Malacostraca	Arthropoda
Colletteidae sp.1		Colletteidae	Tanaidacea	Malacostraca	Arthropoda
Leptochelia sp. 1	Leptochelia	Leptocheliidae	Tanaidacea	Malacostraca	Arthropoda
Leptochelia sp. 2	Leptochelia	Leptocheliidae	Tanaidacea	Malacostraca	Arthropoda
Leptocheliidae sp.1		Leptocheliidae	Tanaidacea	Malacostraca	Arthropoda
Parakonarus sp. 1	Parakonarus	Leptocheliidae	Tanaidacea	Malacostraca	Arthropoda
Parakonarus sp. 2	Parakonarus	Leptocheliidae	Tanaidacea	Malacostraca	Arthropoda
Bathytanais arenamans?	Bathytanais	Paratanaidae	Tanaidacea	Malacostraca	Arthropoda
Bathytanais culteriformis	Bathytanais	Paratanaidae	Tanaidacea	Malacostraca	Arthropoda
Bathytanais fragilis	Bathytanais	Paratanaidae	Tanaidacea	Malacostraca	Arthropoda
Bathytanais parageois	Bathytanais	Paratanaidae	Tanaidacea	Malacostraca	Arthropoda
Bathytanais sp. 4	Bathytanais	Paratanaidae	Tanaidacea	Malacostraca	Arthropoda
Araphura/Araphuroides sp. 1	Araphura/Araphuroides	Tanaellidae	Tanaidacea	Malacostraca	Arthropoda
Araphura/Araphuroides sp. 2	Araphura/Araphuroides	Tanaellidae	Tanaidacea	Malacostraca	Arthropoda
Tanaellidae sp. 1		Tanaellidae	Tanaidacea	Malacostraca	Arthropoda
Typhlotanais greenwichensis	Typhlotanais	Typhlotanaidae	Tanaidacea	Malacostraca	Arthropoda
Paranebalia sp. 1	Paranebalia	Paranebaliidae	Nebaliacea	Malacostraca	Arthropoda
Cumacean sp. 1			Cumacea	Malacostraca	Arthropoda
Cumacean sp. 2		Nannasticidae	Cumacea	Malacostraca	Arthropoda
Cumacean sp. 3		Lampropidae	Cumacea	Malacostraca	Arthropoda
Cumacean sp. 4		Nannasticidae	Cumacea	Malacostraca	Arthropoda
Cumacean sp. 5		Diastylidae	Cumacea	Malacostraca	Arthropoda
Cumacean sp. 6		Diastylidae	Cumacea	Malacostraca	Arthropoda
Cumacean sp. 7			Cumacea	Malacostraca	Arthropoda
Cumacean sp. 8		Nannasticidae	Cumacea	Malacostraca	Arthropoda
Cumacean sp. 9		Lampropidae	Cumacea	Malacostraca	Arthropoda
Cumacean sp. 10		Lampropidae	Cumacea	Malacostraca	Arthropoda
Cumacean sp. 11		Diastylidae	Cumacea	Malacostraca	Arthropoda
Cumacean sp. 12		Lampropidae	Cumacea	Malacostraca	Arthropoda
Cumacean sp. 13			Cumacea	Malacostraca	Arthropoda
Cumacean sp. 14		Diastylidae	Cumacea	Malacostraca	Arthropoda
Cumacean sp. 15		Nannasticidae	Cumacea	Malacostraca	Arthropoda
Cumacean sp. 16			Cumacea	Malacostraca	Arthropoda
Cumacean sp. 17		Diastylidae	Cumacea	Malacostraca	Arthropoda
Cumacean sp. 18		Diastylidae	Cumacea	Malacostraca	Arthropoda
Cumacean sp. 19		Diastylidae	Cumacea	Malacostraca	Arthropoda
Cumacean sp. 20		Nannasticidae	Cumacea	Malacostraca	Arthropoda
Cumacean sp. 21		Diastylidae	Cumacea	Malacostraca	Arthropoda
Cumacean sp. 22		Diastylidae	Cumacea	Malacostraca	Arthropoda
Cumacean sp. 23		Nannasticidae	Cumacea	Malacostraca	Arthropoda
Cumacean sp. 24		Lampropidae	Cumacea	Malacostraca	Arthropoda
Cumacean sp. 25		Nannasticidae	Cumacea	Malacostraca	Arthropoda
Cumacean sp. 26		Nannasticidae	Cumacea	Malacostraca	Arthropoda
Isopod sp. 1		Sphaeromatidae	Isopoda	Malacostraca	Arthropoda
Isopod sp. 2		Sphaeromatidae	Isopoda	Malacostraca	Arthropoda
Stenetrium?	Stenetrium?	Stenetriidae	Isopoda	Malacostraca	Arthropoda
Isopod sp. 4		Janiridae?	Isopoda	Malacostraca	Arthropoda
Joeropsis bicarinata	Joeropsis	Joeropsididae	Isopoda	Malacostraca	Arthropoda
Isopod sp. 6		Janiridae?	Isopoda	Malacostraca	Arthropoda
Isopod sp. 7		Joeropsididae	Isopoda	Malacostraca	Arthropoda
Isopod sp. 8		Janiridae?	Isopoda	Malacostraca	Arthropoda
Isopod sp. 9		Joeropsididae	Isopoda	Malacostraca	Arthropoda
Isopod sp. 10		Cirolanidae	Isopoda	Malacostraca	Arthropoda
Isopod sp. 11		Cirolanidae	Isopoda	Malacostraca	Arthropoda
Isopod sp. 12		Anthuridae	Isopoda	Malacostraca	Arthropoda
Isopod sp. 13		Arcturidae	Isopoda	Malacostraca	Arthropoda
Isopod sp. 14		Anthuridae/Paranthuridae	Isopoda	Malacostraca	Arthropoda
Isopod sp. 15		Gnathiidae	Isopoda	Malacostraca	Arthropoda
Isopod sp. 16		Arcturidae	Isopoda	Malacostraca	Arthropoda
Isopod sp. 17		Serolidae	Isopoda	Malacostraca	Arthropoda
Isopod sp. 18		Sphaeromatidae?	Isopoda	Malacostraca	Arthropoda
Isopod sp. 19		Munnidae	Isopoda	Malacostraca	Arthropoda
Isopod sp. 20		Gnathiidae	Isopoda	Malacostraca	Arthropoda
Isopod sp. 21		Haploniscidae	Isopoda	Malacostraca	Arthropoda
Isopod sp. 22		Anthuridae/Paranthuridae	Isopoda	Malacostraca	Arthropoda
Isopod sp. 23		Munnidae	Isopoda	Malacostraca	Arthropoda
Isopod sp. 24		Munnidae	Isopoda	Malacostraca	Arthropoda
Isopod sp. 25		Gnathiidae	Isopoda	Malacostraca	Arthropoda
Isopod sp. 26		Eurycopidae/Ilyarachnidae	Isopoda	Malacostraca	Arthropoda
Isopod sp. 27		Gnathiidae	Isopoda	Malacostraca	Arthropoda
Isopod sp. 28		Cirolanidae	Isopoda	Malacostraca	Arthropoda
Isopod sp. 29		Anthuridae/Paranthuridae	Isopoda	Malacostraca	Arthropoda
Isopod sp. 30		Arcturidae	Isopoda	Malacostraca	Arthropoda
Isopod sp. 31		Cirolanidae	Isopoda	Malacostraca	Arthropoda
Isopod sp. 32		Anthuridae/Paranthuridae	Isopoda	Malacostraca	Arthropoda
Pleoschisma sp. ?	Pleoschisma	Philomedidae	Ostracoda	Malacostraca	Arthropoda
Scleraner sp. nr trifax	Scleraner	Rutidermatidae	Ostracoda	Malacostraca	Arthropoda
Myodocopid sp. 3		Philomedidae	Ostracoda	Malacostraca	Arthropoda
Myodocopid sp. 4			Ostracoda	Malacostraca	Arthropoda
Pleoschisma sp. ?	Pleoschisma	Philomedidae	Ostracoda	Malacostraca	Arthropoda
Myodocopid sp. 6			Ostracoda	Malacostraca	Arthropoda
Euphilomedes sp. ?	Euphilomedes	Philomedidae	Ostracoda	Malacostraca	Arthropoda
Vargula sp. 8	Vargula	Cypridinidae	Ostracoda	Malacostraca	Arthropoda
Vargula sp. 9	Vargula	Cypridinidae	Ostracoda	Malacostraca	Arthropoda
Myodocopid sp. 10		Cypridinidae	Ostracoda	Malacostraca	Arthropoda
Myodocopid sp. 11			Ostracoda	Malacostraca	Arthropoda
Myodocopid sp. 12			Ostracoda	Malacostraca	Arthropoda
Myodocopid sp. 13			Ostracoda	Malacostraca	Arthropoda
Vargula sp. 14	Vargula	Cypridinidae	Ostracoda	Malacostraca	Arthropoda
Philomedes sp.	Philomedes	Philomedidae	Ostracoda	Malacostraca	Arthropoda
Myodocopid sp. 16		Philomedidae	Ostracoda	Malacostraca	Arthropoda
Myodocopid sp. 17		Philomedidae	Ostracoda	Malacostraca	Arthropoda
Scleraner sp.	Scleraner	Rutidermatidae	Ostracoda	Malacostraca	Arthropoda
Scleroconcha solox?	Scleroconcha	Philomedidae	Ostracoda	Malacostraca	Arthropoda
Myodocopid sp. 20		Cypridinidae	Ostracoda	Malacostraca	Arthropoda
Myo 21 unidentified, no valves			Ostracoda	Malacostraca	Arthropoda
Amarylid sp.		Amarylididae	Amphipoda	Malacostraca	Arthropoda
Ampelisca sp.	Ampelisca	Ampeliscidae	Amphipoda	Malacostraca	Arthropoda
Byblis sp.	Byblis	Ampeliscidae	Amphipoda	Malacostraca	Arthropoda
Austropheonoides nr mundoe	Austropheonoides	Amphilochidae	Amphipoda	Malacostraca	Arthropoda
Atylid sp.		Atylidae	Amphipoda	Malacostraca	Arthropoda
Caprellid sp. 1		Caprellidae	Amphipoda	Malacostraca	Arthropoda
Caprellid sp. 2		Caprellidae	Amphipoda	Malacostraca	Arthropoda
Caprellid sp. 3		Caprellidae	Amphipoda	Malacostraca	Arthropoda
Caprellid sp. 4		Caprellidae	Amphipoda	Malacostraca	Arthropoda
Caprellid sp. 5		Caprellidae	Amphipoda	Malacostraca	Arthropoda
Caprellid sp. 6		Caprellidae	Amphipoda	Malacostraca	Arthropoda
Caprellid sp. 7		Caprellidae	Amphipoda	Malacostraca	Arthropoda
Caprellid sp. 8		Caprellidae	Amphipoda	Malacostraca	Arthropoda
Yulumara sp.	Yulumara	Colomastigidae	Amphipoda	Malacostraca	Arthropoda
Ampithoe?	Ampithoe?	Corophiidae	Amphipoda	Malacostraca	Arthropoda
Corophiid sp. 1		Corophiidae	Amphipoda	Malacostraca	Arthropoda
Corophiid sp. 2		Corophiidae	Amphipoda	Malacostraca	Arthropoda
Corophiid sp. 3		Corophiidae	Amphipoda	Malacostraca	Arthropoda
Corophiid sp. 4		Corophiidae	Amphipoda	Malacostraca	Arthropoda
Corophiid sp. 5		Corophiidae	Amphipoda	Malacostraca	Arthropoda
Corophiid sp. 6		Corophiidae	Amphipoda	Malacostraca	Arthropoda
Corophiid sp. 7		Corophiidae	Amphipoda	Malacostraca	Arthropoda
Ericthonius sp.	Ericthonius	Corophiidae	Amphipoda	Malacostraca	Arthropoda
Gammaropsis sp.	Gammaropsis	Corophiidae	Amphipoda	Malacostraca	Arthropoda
Haplocheira sp.?	Haplocheira	Corophiidae	Amphipoda	Malacostraca	Arthropoda
Isaeia	Isaeia	Isaeidae	Amphipoda	Malacostraca	Arthropoda
Ischyrocerus sp.	Ischyrocerus	Corophiidae	Amphipoda	Malacostraca	Arthropoda
Bathypoma/Cerapus/Notopoma	Bathypoma/Cerapus/Notopoma	Corophiidae	Amphipoda	Malacostraca	Arthropoda
Guernea sp.	Guernea	Dexaminidae	Amphipoda	Malacostraca	Arthropoda
Paradexamine sp.	Paradexamine	Dexaminidae	Amphipoda	Malacostraca	Arthropoda
Polycheria sp.?	Polycheria	Dexaminidae	Amphipoda	Malacostraca	Arthropoda
Eusirid sp. 1		Eusiridae	Amphipoda	Malacostraca	Arthropoda
Eusirid sp. 2		Eusiridae	Amphipoda	Malacostraca	Arthropoda
Icilius sp.	Icilius	Iciliidae	Amphipoda	Malacostraca	Arthropoda
Leucothoe sp.	Leucothoe	Leucothoidae	Amphipoda	Malacostraca	Arthropoda
Liljeborgia sp.	Liljeborgia	Liljeborgiidae	Amphipoda	Malacostraca	Arthropoda
Hippomedon sp.?	Hippomedon	Lysianassidae	Amphipoda	Malacostraca	Arthropoda
Lysianassid sp. 1		Lysianassidae	Amphipoda	Malacostraca	Arthropoda
Lysianassid sp. 2		Lysianassidae	Amphipoda	Malacostraca	Arthropoda
Lysianassid sp. 3		Lysianassidae	Amphipoda	Malacostraca	Arthropoda
Lysianassid sp. 4		Lysianassidae	Amphipoda	Malacostraca	Arthropoda
Parawaldeckia sp.	Parawaldeckia	Lysianassidae	Amphipoda	Malacostraca	Arthropoda
Tryphosella sp.	Tryphosella	Lysianassidae	Amphipoda	Malacostraca	Arthropoda
Ochlesis sp.	Ochlesis	Ochlesidae	Amphipoda	Malacostraca	Arthropoda
Oedicerotid sp. 1		Oedicerotidae	Amphipoda	Malacostraca	Arthropoda
Oedicerotid sp. 2		Oedicerotidae	Amphipoda	Malacostraca	Arthropoda
Sophrosyne sp.	Sophrosyne	Sophrosynidae	Amphipoda	Malacostraca	Arthropoda
Ceradocus sp.	Ceradocus	Melitidae	Amphipoda	Malacostraca	Arthropoda
Malacoota sp.	Malacoota	Melitidae	Amphipoda	Malacostraca	Arthropoda
Maera sp.	Maera	Melitidae	Amphipoda	Malacostraca	Arthropoda
Melitid sp.		Melitidae	Amphipoda	Malacostraca	Arthropoda
Pardaliscid sp. 1		Pardaliscidae	Amphipoda	Malacostraca	Arthropoda
Japara sp.	Japara	Phoxocephalidae	Amphipoda	Malacostraca	Arthropoda
Joubinella sp. nr traditor	Joubinella	Phoxocephalidae	Amphipoda	Malacostraca	Arthropoda
nr. Harpinia sp.	nr. Harpinia	Phoxocephalidae	Amphipoda	Malacostraca	Arthropoda
Phoxocephalus sp.?	Phoxocephalus	Phoxocephalidae	Amphipoda	Malacostraca	Arthropoda
Phoxocephalid sp. 2		Phoxocephalidae	Amphipoda	Malacostraca	Arthropoda
Phoxocephalid sp. 3		Phoxocephalidae	Amphipoda	Malacostraca	Arthropoda
Phoxocephalid sp. 4		Phoxocephalidae	Amphipoda	Malacostraca	Arthropoda
Phoxocephalid sp. 5		Phoxocephalidae	Amphipoda	Malacostraca	Arthropoda
Phoxocephalid sp. 6		Phoxocephalidae	Amphipoda	Malacostraca	Arthropoda
Phoxocephalid sp. 8		Phoxocephalidae	Amphipoda	Malacostraca	Arthropoda
Tipimegus thalerus	Tipimegus	Phoxocephalidae	Amphipoda	Malacostraca	Arthropoda
Leongathus sp.	Leongathus	Phoxocephalidae	Amphipoda	Malacostraca	Arthropoda
Limnoporeia yarrague?	Limnoporeia	Phoxocephalidae	Amphipoda	Malacostraca	Arthropoda
Phoxocephalus rupullus?	Phoxocephalus	Phoxocephalidae	Amphipoda	Malacostraca	Arthropoda
Brolgus sp.	Brolgus	Phoxocephalidae	Amphipoda	Malacostraca	Arthropoda
Platyischnopid sp.		Platyischnopidae	Amphipoda	Malacostraca	Arthropoda
Podocerus sp.?	Podocerus	Podoceridae	Amphipoda	Malacostraca	Arthropoda
Stegocephalus sp.?	Stegocephalus	Stegocephalidae	Amphipoda	Malacostraca	Arthropoda
Stenothoid sp.		Stenothoidae	Amphipoda	Malacostraca	Arthropoda
Synopiid sp.		Synopiidae	Amphipoda	Malacostraca	Arthropoda
Thaumatelsonid sp.		Thaumatelsonidae	Amphipoda	Malacostraca	Arthropoda
Urohaustoriid sp.		Urohaustoriidae	Amphipoda	Malacostraca	Arthropoda
Urothoe sp?	Urothoe		Amphipoda	Malacostraca	Arthropoda
Harpinioides sp. Amphipoda sp. A	Harpinioides	Calliopiidae	Amphipoda	Malacostraca	Arthropoda
Seba sp.	Seba	Sebidae	Amphipoda	Malacostraca	Arthropoda
Nymphon bunyipi	Nymphon	Nymphonidae	Pantopoda	Pycnogonida	Arthropoda
Achelia shepherdi	Achelia	Ammotheidae	Pantopoda	Pycnogonida	Arthropoda
Nymphon sp.	Nymphon	Nymphonidae	Pantopoda	Pycnogonida	Arthropoda
Pallenopsis gippslandiae	Pallenopsis	Pallenopsidae	Pantopoda	Pycnogonida	Arthropoda
Parapallene challengeri	Parapallene	Callipallenidae	Pantopoda	Pycnogonida	Arthropoda
Arachnida				Arachnida	Arthropoda
Ophiothrix (Ophiothrix) caespitosa	Ophiothrix (Ophiothrix)	Ophiotrichidae	Ophiurida	Ophiuroidea	Echinodermata
Ophiactis sp.	Ophiactis	Ophiactidae	Ophiurida	Ophiuroidea	Echinodermata
Ophiuroidea sp. 1			Ophiurida	Ophiuroidea	Echinodermata
Ophionereis sp.	Ophionereis	Ophionereididae	Ophiurida	Ophiuroidea	Echinodermata
Amphipholis squamata	Amphipholis	Amphiuridae	Ophiurida	Ophiuroidea	Echinodermata
Ophiuroidea sp. 2			Ophiurida	Ophiuroidea	Echinodermata
Ophiacantha sp.	Ophiacantha	Ophiacanthidae	Ophiurida	Ophiuroidea	Echinodermata
Ophiocomina sp.	Ophiocomina	Ophiocomidae	Ophiurida	Ophiuroidea	Echinodermata
Ophiura (Dictenophiura) kinbergi	Ophiura (Dictenophiura)	Ophiuridae	Ophiurida	Ophiuroidea	Echinodermata
Ophiuroidea sp. 3			Ophiurida	Ophiuroidea	Echinodermata
Linopneustes brachypetalus	Linopneustes	Eurypatagidae	Spatangoida	Echinoidea	Echinodermata
Fibularia nutriens	Fibularia	Fibulariidae	Clypeasteroida	Echinoidea	Echinodermata
Goniocidaris tubaria	Goniocidaris	Cidaridae	Cidaroida	Echinoidea	Echinodermata
Loveniidae sp.		Loveniidae	Spatangoida	Echinoidea	Echinodermata
Heart urchin sp. 1				Echinoidea	Echinodermata
Holothuroidea sp. 1				Holothuroidea	Echinodermata
Molpadida sp. 1			Molpadiida	Holothuroidea	Echinodermata
Molpadida sp. 2			Molpadiida	Holothuroidea	Echinodermata
Crinoidea				Crinoidea	Echinodermata
Bugularia sp.	Bugularia	Bugulidae	Cheilostomatida	Gymnolaemata	Bryozoa
Cornuticella sp.	Cornuticella	Catenicellidae	Cheilostomatida	Gymnolaemata	Bryozoa
Branching bryozoan sp. 1					Bryozoa
Cornucopina grandis	Cornucopina	Bugulidae	Cheilostomatida	Gymnolaemata	Bryozoa
Orthoscuticella sp.	Orthoscuticella	Catenicellidae	Cheilostomatida	Gymnolaemata	Bryozoa
Costaticella sp.	Costaticella	Catenicellidae	Cheilostomatida	Gymnolaemata	Bryozoa
Reteporella sp.	Reteporella	Phidoloporidae	Cheilostomatida	Gymnolaemata	Bryozoa
Tubulipora sp.	Tubulipora	Tubuliporidae	Cyclostomatida	Stenolaemata	Bryozoa
Arthropoma sp.	Arthropoma	Lacernidae	Cheilostomatida	Gymnolaemata	Bryozoa
Porina sp.	Porina	Porinidae	Cheilostomatida	Gymnolaemata	Bryozoa
Beania magellanica	Beania	Beaniidae	Cheilostomatida	Gymnolaemata	Bryozoa
Branching bryozoan sp. 3					Bryozoa
Membranipora sp.	Membranipora	Membraniporidae	Cheilostomatida	Gymnolaemata	Bryozoa
Antarctothoa aporosa	Antarctothoa	Hippothoidae	Cheilostomatida	Gymnolaemata	Bryozoa
Porella marsupium	Porella	Bryocryptellidae	Cheilostomatida	Gymnolaemata	Bryozoa
Aetea anguina	Aetea	Aeteidae	Cheilostomatida	Gymnolaemata	Bryozoa
Branching bryozoan sp. 4					Bryozoa
Branching bryozoan sp. 5					Bryozoa
Scruparia sp.	Scruparia	Scrupariidae	Cheilostomatida	Gymnolaemata	Bryozoa
Paracribricellina cribraria	Paracribricellina	Catenicellidae	Cheilostomatida	Gymnolaemata	Bryozoa
Branching bryozoan sp. 5a					Bryozoa
Branching bryozoan sp. 6					Bryozoa
Branching bryozoan sp. 7					Bryozoa
Encrusting bryozoan sp. 8					Bryozoa
Encrusting bryozoan sp. 9					Bryozoa
Encrusting bryozoan sp. 10					Bryozoa
Bryozoan sp. 11					Bryozoa
Branching bryozoan sp. 12					Bryozoa
Branching bryozoan sp. 13					Bryozoa
Encrusting bryozoan sp. 14					Bryozoa
Branching bryozoan sp. 15					Bryozoa
Branching bryozoan sp. 16					Bryozoa
Phascolosoma annulatum	Phascolosoma	Phascolosomatidae	Phascolosomatida	Phascolosomatidea	Sipuncula
Golfingia sp. 1	Golfingia	Golfingiidae	Golfingiida	Sipunculidea	Sipuncula
Golfingia sp. 2	Golfingia	Golfingiidae	Golfingiida	Sipunculidea	Sipuncula
Themiste sp. 1	Themiste	Themistidae	Golfingiida	Sipunculidea	Sipuncula
Magadinella mineuri	Magadinella	Terebratellidae	Terebratulida	Rhynchonellata	Brachiopoda
Enteropneusta				Enteropneusta	Hemichordata
Ascidiacea				Ascidiacea	Chordata
Ecamphicteis sp.	Ecamphicteis	Ampharetidae	Terebellida	Polychaeta	Annelida
Melinnoides sp.	Melinnoides	Ampharetidae	Terebellida	Polychaeta	Annelida
Hypaniola sp.	Hypaniola	Ampharetidae	Terebellida	Polychaeta	Annelida
Amphicteis sp.	Amphicteis	Ampharetidae	Terebellida	Polychaeta	Annelida
Lysippe sp.	Lysippe	Ampharetidae	Terebellida	Polychaeta	Annelida
Endecamera sp.	Endecamera	Ampharetidae	Terebellida	Polychaeta	Annelida
Chloeia sp. 1	Chloeia	Amphinomidae	Amphinomida	Polychaeta	Annelida
Linopherus sp. 1	Linopherus	Amphinomidae	Amphinomida	Polychaeta	Annelida
Pherecardia quinquemaculata	Pherecardia	Amphinomidae	Amphinomida	Polychaeta	Annelida
Pareurythoe chilensis	Pareurythoe	Amphinomidae	Amphinomida	Polychaeta	Annelida
Laetmonice sp.	Laetmonice	Aphroditidae	Phyllodocida	Polychaeta	Annelida
Euphione sp.	Euphione	Polynoidae	Phyllodocida	Polychaeta	Annelida
Sigalion sp.	Sigalion	Sigalionidae	Phyllodocida	Polychaeta	Annelida
Thalanessa digitata	Thalanessa	Sigalionidae	Phyllodocida	Polychaeta	Annelida
Polynoidae sp. 1		Polynoidae	Phyllodocida	Polychaeta	Annelida
Polynoidae sp. 2		Polynoidae	Phyllodocida	Polychaeta	Annelida
Lepidonotus sp. 1	Lepidonotus	Polynoidae	Phyllodocida	Polychaeta	Annelida
Lepidonotus sp. 2	Lepidonotus	Polynoidae	Phyllodocida	Polychaeta	Annelida
Lepidonotus cristatus	Lepidonotus	Polynoidae	Phyllodocida	Polychaeta	Annelida
Apistobranchus	Apistobranchus	Apistobranchidae	Spionida	Polychaeta	Annelida
Notomastus sp. MoV 860	Notomastus	Capitellidae	Scolecida	Polychaeta	Annelida
Notomastus annulus	Notomastus	Capitellidae	Scolecida	Polychaeta	Annelida
Notomastus torquatus	Notomastus	Capitellidae	Scolecida	Polychaeta	Annelida
Mediomastus sp.	Mediomastus	Capitellidae	Scolecida	Polychaeta	Annelida
Chrysopetalum debile	Chrysopetalum	Chrysopetalidae	Phyllodocida	Polychaeta	Annelida
Protocirrineris chrysoderma	Protocirrineris	Cirratulidae	Terebellida	Polychaeta	Annelida
Caulleriella sp.	Caulleriella	Cirratulidae	Terebellida	Polychaeta	Annelida
Aphelochaeta sp.	Aphelochaeta	Cirratulidae	Terebellida	Polychaeta	Annelida
Chaetozone sp. 1	Chaetozone	Cirratulidae	Terebellida	Polychaeta	Annelida
Chaetozone sp. 2	Chaetozone	Cirratulidae	Terebellida	Polychaeta	Annelida
Chaetozone sp. 3	Chaetozone	Cirratulidae	Terebellida	Polychaeta	Annelida
Dodecaceria?	Dodecaceria?	Cirratulidae	Terebellida	Polychaeta	Annelida
Cossura sp.	Cossura	Cossuridae	Scolecida	Polychaeta	Annelida
Dorvillea australiensis	Dorvillea	Dorvilleidae	Eunicida	Polychaeta	Annelida
Dorvillea sp. 1	Dorvillea	Dorvilleidae	Eunicida	Polychaeta	Annelida
Protodorvillea biarticulata	Protodorvillea	Dorvilleidae	Eunicida	Polychaeta	Annelida
Meiodorvillea sp. 1	Meiodorvillea	Dorvilleidae	Eunicida	Polychaeta	Annelida
Dorvilleidae sp. 1		Dorvilleidae	Eunicida	Polychaeta	Annelida
Dorvilleidae sp. 2		Dorvilleidae	Eunicida	Polychaeta	Annelida
Eunice sp. 1	Eunice	Eunicidae	Eunicida	Polychaeta	Annelida
Palola edentulum	Palola	Eunicidae	Eunicida	Polychaeta	Annelida
Lysidice ninetta	Lysidice	Eunicidae	Eunicida	Polychaeta	Annelida
Diplocirrus sp.	Diplocirrus	Flabelligeridae	Terebellida	Polychaeta	Annelida
Glycera americana	Glycera	Glyceridae	Phyllodocida	Polychaeta	Annelida
Glycera sp. 1	Glycera	Glyceridae	Phyllodocida	Polychaeta	Annelida
Glycera sp. 2	Glycera	Glyceridae	Phyllodocida	Polychaeta	Annelida
Glycera sp. 3	Glycera	Glyceridae	Phyllodocida	Polychaeta	Annelida
Glycera sp. 4	Glycera	Glyceridae	Phyllodocida	Polychaeta	Annelida
Hemipodia sp. 1	Hemipodia	Glyceridae	Phyllodocida	Polychaeta	Annelida
Hesionidae		Hesionidae	Phyllodocida	Polychaeta	Annelida
Lacydonia	Lacydonia	Lacydoniidae	Phyllodocida	Polychaeta	Annelida
Heterospio	Heterospio	Longosomatidae	Spionida	Polychaeta	Annelida
Lumbrineris sp. 1	Lumbrineris	Lumbrineridae	Eunicida	Polychaeta	Annelida
Lumbrineris sp. 2	Lumbrineris	Lumbrineridae	Eunicida	Polychaeta	Annelida
Lumbrineris sp. MoV 322	Lumbrineris	Lumbrineridae	Eunicida	Polychaeta	Annelida
Lumbrineridae sp. 1		Lumbrineridae	Eunicida	Polychaeta	Annelida
Arabelloneris sp. 1	Arabelloneris	Oenonidae	Eunicida	Polychaeta	Annelida
Ninoe sp. 1	Ninoe	Lumbrineridae	Eunicida	Polychaeta	Annelida
Magelona sp. 1	Magelona	Magelonidae	Spionida	Polychaeta	Annelida
Euclymene sp.	Euclymene	Maldanidae	Scolecida	Polychaeta	Annelida
Maldanidae fragment - large bodied		Maldanidae	Scolecida	Polychaeta	Annelida
Macroclymene sp.	Macroclymene	Maldanidae	Scolecida	Polychaeta	Annelida
Axiothella australis	Axiothella	Maldanidae	Scolecida	Polychaeta	Annelida
Asychis victoriae	Asychis	Maldanidae	Scolecida	Polychaeta	Annelida
Axiothella sp.	Axiothella	Maldanidae	Scolecida	Polychaeta	Annelida
Aglaophamus sp. 1	Aglaophamus	Nephtyidae	Phyllodocida	Polychaeta	Annelida
Aglaophamus sp. 2	Aglaophamus	Nephtyidae	Phyllodocida	Polychaeta	Annelida
Aglaophamus sp. 3	Aglaophamus	Nephtyidae	Phyllodocida	Polychaeta	Annelida
Aglaophamus sp. 4	Aglaophamus	Nephtyidae	Phyllodocida	Polychaeta	Annelida
Aglaophamus foliocirrata	Aglaophamus	Nephtyidae	Phyllodocida	Polychaeta	Annelida
Nephtys sp. 1	Nephtys	Nephtyidae	Phyllodocida	Polychaeta	Annelida
Nereididae sp. 1		Nereididae	Phyllodocida	Polychaeta	Annelida
Nereididae sp. 2		Nereididae	Phyllodocida	Polychaeta	Annelida
Nereididae sp. 3		Nereididae	Phyllodocida	Polychaeta	Annelida
Nereididae sp. 4		Nereididae	Phyllodocida	Polychaeta	Annelida
Nereididae sp. 5		Nereididae	Phyllodocida	Polychaeta	Annelida
Nereididae sp. 6		Nereididae	Phyllodocida	Polychaeta	Annelida
Nereididae sp. 7		Nereididae	Phyllodocida	Polychaeta	Annelida
Drilonereis sp. 1	Drilonereis	Oenonidae	Eunicida	Polychaeta	Annelida
Nothria sp. 1	Nothria	Onuphidae	Eunicida	Polychaeta	Annelida
Leptoecia sp. 1	Leptoecia	Onuphidae	Eunicida	Polychaeta	Annelida
Mooreonuphis sp. 1	Mooreonuphis	Onuphidae	Eunicida	Polychaeta	Annelida
Diopatra (Epidiopatra) sp. 1	Diopatra (Epidiopatra)	Onuphidae	Eunicida	Polychaeta	Annelida
Onuphis cf. holobranchiata	Onuphis	Onuphidae	Eunicida	Polychaeta	Annelida
Brevibrachium sp. 1	Brevibrachium	Onuphidae	Eunicida	Polychaeta	Annelida
Onuphidae sp. 1	Onuphidae	Onuphidae	Eunicida	Polychaeta	Annelida
Travisia sp.	Travisia	Scalibregmatidae	Scolecida	Polychaeta	Annelida
Armandia sp. MoV 282	Armandia	Opheliidae	Scolecida	Polychaeta	Annelida
Antiobactrum sp.	Antiobactrum	Opheliidae	Scolecida	Polychaeta	Annelida
Myrioglobula sp.	Myrioglobula	Oweniidae	Sabellida	Polychaeta	Annelida
Galathowenia sp.	Galathowenia	Oweniidae	Sabellida	Polychaeta	Annelida
Orbinia sp. 1	Orbinia	Orbiniidae	Scolecida	Polychaeta	Annelida
Leitoscoloplos cf. latibranchis	Leitoscoloplos	Orbiniidae	Scolecida	Polychaeta	Annelida
Orbinia sp. 2	Orbinia	Orbiniidae	Scolecida	Polychaeta	Annelida
Paralacydonia	Paralacydonia	Paralacydoniidae	Phyllodocida	Polychaeta	Annelida
Levinsenia sp.	Levinsenia	Paraonidae	Scolecida	Polychaeta	Annelida
Aricidea pacifica	Aricidea pacifica	Paraonidae	Scolecida	Polychaeta	Annelida
Paraonidae sp. 1	Paraonidae	Paraonidae	Scolecida	Polychaeta	Annelida
Paraonis sp.	Paraonis	Paraonidae	Scolecida	Polychaeta	Annelida
Aricidea (Allia) sp.	Aricidea (Allia)	Paraonidae	Scolecida	Polychaeta	Annelida
Pectinaria antipoda	Pectinaria	Pectinariidae	Terebellida	Polychaeta	Annelida
Pholoidae		Pholoidae	Phyllodocida	Polychaeta	Annelida
Eteone palari	Eteone	Phyllodocidae	Phyllodocida	Polychaeta	Annelida
Eteone sp. 1	Eteone	Phyllodocidae	Phyllodocida	Polychaeta	Annelida
Mystides sp.?	Mystides	Phyllodocidae	Phyllodocida	Polychaeta	Annelida
Phyllodoce MoV 511	Phyllodoce	Phyllodocidae	Phyllodocida	Polychaeta	Annelida
Protomystides sp.?	Protomystides	Phyllodocidae	Phyllodocida	Polychaeta	Annelida
Phyllodocidae sp. 1		Phyllodocidae	Phyllodocida	Polychaeta	Annelida
Pisione gopalai	Pisione	Sigalionidae	Phyllodocida	Polychaeta	Annelida
Polygordius sp. 1	Polygordius	Polygordiidae	Unplaced	Polychaeta	Annelida
Lygdamis sp.	Lygdamis	Sabellariidae	Sabellida	Polychaeta	Annelida
Euchone variabilis	Euchone	Sabellidae	Sabellida	Polychaeta	Annelida
Sabellidae sp. 1		Sabellidae	Sabellida	Polychaeta	Annelida
Sabellidae sp. 2		Sabellidae	Sabellida	Polychaeta	Annelida
Sabellidae sp. 3		Sabellidae	Sabellida	Polychaeta	Annelida
Scalibregma inflatum	Scalibregma	Scallibregmatidae	Scolecida	Polychaeta	Annelida
Serpula	Serpula	Serpulidae	Sabellida	Polychaeta	Annelida
Protula	Protula	Serpulidae	Sabellida	Polychaeta	Annelida
Pomatoceros	Pomatoceros	Serpulidae	Sabellida	Polychaeta	Annelida
Serpulidae sp. 1		Serpulidae	Sabellida	Polychaeta	Annelida
Commensodorum sp.	Commensodorum	Sphaerodoridae	Phyllodocida	Polychaeta	Annelida
Sphaerodoropsis sp.	Sphaerodoropsis	Sphaerodoridae	Phyllodocida	Polychaeta	Annelida
Sphaerephesia sp.	Sphaerephesia	Sphaerodoridae	Phyllodocida	Polychaeta	Annelida
Sphaerodoridae sp.		Sphaerodoridae	Phyllodocida	Polychaeta	Annelida
Aurospio	Aurospio	Spionidae	Spionida	Polychaeta	Annelida
Laonice sp. 1	Laonice	Spionidae	Spionida	Polychaeta	Annelida
Laonice sp. 2	Laonice	Spionidae	Spionida	Polychaeta	Annelida
Laonice sp. 3	Laonice	Spionidae	Spionida	Polychaeta	Annelida
Marenzelleria?	Marenzelleria?	Spionidae	Spionida	Polychaeta	Annelida
Paraprionospio	Paraprionospio	Spionidae	Spionida	Polychaeta	Annelida
Prionospio sp. 1	Prionospio	Spionidae	Spionida	Polychaeta	Annelida
Prionospio sp. 2	Prionospio	Spionidae	Spionida	Polychaeta	Annelida
Prionospio sp. 3	Prionospio	Spionidae	Spionida	Polychaeta	Annelida
Spionidae sp. 1		Spionidae	Spionida	Polychaeta	Annelida
Spionidae sp. 2		Spionidae	Spionida	Polychaeta	Annelida
Spionidae sp. 3		Spionidae	Spionida	Polychaeta	Annelida
Spionidae sp. 4		Spionidae	Spionida	Polychaeta	Annelida
Proceraea sp.	Proceraea	Syllidae	Phyllodocida	Polychaeta	Annelida
Exogoninae sp. 1		Syllidae	Phyllodocida	Polychaeta	Annelida
Exogoninae sp. 2		Syllidae	Phyllodocida	Polychaeta	Annelida
Exogone sp. 1	Exogone	Syllidae	Phyllodocida	Polychaeta	Annelida
Exogone sp. 2	Exogone	Syllidae	Phyllodocida	Polychaeta	Annelida
Exogone sp. 3	Exogone	Syllidae	Phyllodocida	Polychaeta	Annelida
Exogone sp. 4	Exogone	Syllidae	Phyllodocida	Polychaeta	Annelida
Exogone sp. 5	Exogone	Syllidae	Phyllodocida	Polychaeta	Annelida
Exogone sp. 6	Exogone	Syllidae	Phyllodocida	Polychaeta	Annelida
Exogone sp. 7	Exogone	Syllidae	Phyllodocida	Polychaeta	Annelida
Exogone sp. 8	Exogone	Syllidae	Phyllodocida	Polychaeta	Annelida
Exogone sp. 9	Exogone	Syllidae	Phyllodocida	Polychaeta	Annelida
Exogone sp. 10	Exogone	Syllidae	Phyllodocida	Polychaeta	Annelida
Exogone sp. 11	Exogone	Syllidae	Phyllodocida	Polychaeta	Annelida
Syllinae sp. 1		Syllidae	Phyllodocida	Polychaeta	Annelida
Syllinae sp. 2		Syllidae	Phyllodocida	Polychaeta	Annelida
Syllinae sp. 3		Syllidae	Phyllodocida	Polychaeta	Annelida
Trypanosyllis sp. 1	Trypanosyllis	Syllidae	Phyllodocida	Polychaeta	Annelida
Trypanosyllis sp. 2	Trypanosyllis	Syllidae	Phyllodocida	Polychaeta	Annelida
Odontosyllis corruscans	Odontosyllis	Syllidae	Phyllodocida	Polychaeta	Annelida
Typosyllis sp. 1	Typosyllis	Syllidae	Phyllodocida	Polychaeta	Annelida
Typosyllis sp. 2	Typosyllis	Syllidae	Phyllodocida	Polychaeta	Annelida
Typosyllis sp. 3	Typosyllis	Syllidae	Phyllodocida	Polychaeta	Annelida
Syllis prolifera	Syllis	Syllidae	Phyllodocida	Polychaeta	Annelida
Amaeana sp.	Amaeana	Terebellidae	Terebellida	Polychaeta	Annelida
Lanassa sp.	Lanassa	Terebellidae	Terebellida	Polychaeta	Annelida
Pista sp.	Pista	Terebellidae	Terebellida	Polychaeta	Annelida
Terebellidae sp. 1		Terebellidae	Terebellida	Polychaeta	Annelida
Terebellidae sp. 2		Terebellidae	Terebellida	Polychaeta	Annelida
Terebellidae sp. 3		Terebellidae	Terebellida	Polychaeta	Annelida
Terebellidae sp. 4		Terebellidae	Terebellida	Polychaeta	Annelida
Terebellidae sp. 5		Terebellidae	Terebellida	Polychaeta	Annelida
Thelepus sp.	Thelepus	Terebellidae	Terebellida	Polychaeta	Annelida
Terebellides sp.	Terebellides	Trichobranchidae	Terebellida	Polychaeta	Annelida
Artacamella sp.	Artacamella	Trichobranchidae	Terebellida	Polychaeta	Annelida
Unknown polychaete				Polychaeta	Annelida
Oligochaeta sp. 1				Oligochaeta	Annelida
Oligochaeta sp. 2				Oligochaeta	Annelida
Oligochaeta sp. 3				Oligochaeta	Annelida
Oligochaeta sp. 4				Oligochaeta	Annelida
Oligochaeta sp. 5				Oligochaeta	Annelida

## Sheet: Environmental file
Environmental data for canyon macrofauna
CTD_Station	BW_100	BC_100	BE_100	BW_200	BC_200	BE_200	BW_500	BC_500	BE_500	BW_1000	BC_1000	BE_1000	BW_1500	BC_1500	BE_1500	DCW_100	DCC_100	DCE_100	DCW_200	DCC_200	DCE_200	DCW_500	DCC_500	DCE_500	DCW_1000	DCC_1000	DCC_1500
Longitude	139.519	139.615	139.657	139.46	139.576	139.62	139.439	139.538	139.574	139.346	139.483	139.513	139.261	139.438	139.443	136.442	136.536	136.622	136.307	136.486	136.513	136.289	136.458	136.497	136.273	136.409	136.413
Latitude	-37.467	-37.5019	-37.5932	-37.5442	-37.601	-37.6449	-37.5759	-37.642	-37.707	-37.6994	-37.6936	-37.7946	-37.8168	-37.7326	-37.896	-36.241	-36.2825	-36.3355	-36.5056	-36.3916	-36.5529	-36.5305	-36.4561	-36.5773	-36.5592	-36.5358	-36.5811
Pressure	80	98	78	140	180	180	512	442	450	996	944	986	1494	1590	1490	102	102	96	144	170	160	436	490	510	1520	842	1424
Temperature	10.3547	10.6915	11.0942	12.063	9.6516	9.5163	8.2879	8.9173	9.0245	4.0644	4.3692	4.1744	2.7514	2.6561	2.7208	10.2921	11.0834	11.6015	12.6395	11.2081	11.2226	9.5187	8.9775	9.4183	2.7682	5.0881	2.8656
Salinity	34.863	34.911	34.9791	35.1398	34.7435	34.7309	34.5519	34.632	34.6441	34.4006	34.3928	34.3939	34.5657	34.5989	34.5734	34.852	34.9771	35.0648	35.2154	34.999	34.9982	34.7236	34.6433	34.7053	34.5631	34.3935	34.5366
Fluorescence	11.22	13.8732	14.2771	11.1314	10.328	9.9719	9.9188	10.3381	9.9334	9.7202	10.0455	10.7034	10.9537	10.7321	9.97	14.3684	15.5422	14.8248	12.0073	13.1604	15.4903	10.9702	10.3432	10.1952	10.0167	11.3968	11.332
PAR	0.0037	0.0037	0.0037	0.0598	0.383	0.1018	0.0037	0.0037	0.0037	0.0037	0.0037	0.0037	0.0037	0.0037	0.0037	1.0638	0.7077	0.5062	0.1889	0.0037	0.1665	0.0037	0.0037	0.0037	0.0037	0.0037	0.0037
Oxygen	253.875	252.691	251.528	254.728	249.914	253.593	241.044	249.671	251.98	190.446	194.149	192.73	171.068	170.681	171.04	244.977	244.148	248.028	251.602	247.141	246.576	249.948	249.07	250.718	170.97	197.792	172.244
GWeight	2	10	3.5	7.5	9.5	11	10	5	8	11	17	13	11	2.5	1.5	10	4	5	2.5	8	4.5	9	13	12	1.5	0.5	0.5
Depth	104	103	100	160	200	192	520	450	456	1003	952	992	1508	1593	1505	120	114	106	154	186	169	388	500	482	954	851	1483
PLT63(%)	1.23	0.965	2.343	1.9	2.039	1.816	13.519	5.932	12.463	56.067	54.434	52.573	56.339	56.608	48.454	2.479	2.36	3.333	4.177	2.788	8.57	31.837	2.652	49.934	43.091	26.396	43.664
Mean (phi)	1.43652	0.0894555	0.147056	2.36777	2.3539	1.66334	2.73112	2.45698	3.04941	4.23414	4.01176	4.14441	4.23455	4.2263	3.83664	0.744373	1.14091	1.72847	2.66834	1.68739	2.79706	3.64248	0.793945	4.21198	4.13057	3.77791	4.07794
Sorting (phi)	1.42622	1.32579	1.3216	0.873533	0.961245	1.0669	1.30287	0.834765	0.917736	1.56883	1.80959	1.57278	1.57515	1.67646	1.81935	1.12673	1.10218	1.21236	1.06707	1.29637	1.17807	1.84507	1.0606	1.42067	1.27866	1.26634	1.44359
Total Carbon (%)	7.7344	9.8315	10.018	5.9807	5.8938	8.7341	8.7772	7.507	7.7884	10.016	10.371	9.9053	9.6321	9.2429	9.3833	11.87	11.82	11.809	11.767	11.864	11.788	11.594	12.051	11.916	11.927	11.77	11.925
Organic Carbon (%)	0.2409	0.33791	0.5447	0.19183	0.08732	0.23122	1.2338	0.65828	1.189	3.1607	4.7251	3.3902	1.9152	3.361	2.3269	12.087	6.9746	5.9213	5.5072	7.6995	8.4882	12.274	14.106	16.651	16.206	14.785	16.048
Nitrogen (%)	0.04	0.06	0.04	0.01	0.01	0.01	0.09247	0.06	0.08935	0.13091	0.16346	0.1346	0.10541	0.16455	0.11709	0.06	0.06	0.05913	0.05	0.06	0.05977	0.07712	0.01	0.19132	0.14193	0.1333	0.0953
Sulfur (%)	0.2	0.13	0.165	0.133	0.146	0.148	0.183	0.155	0.162	0.259	0.143	0.147	0.088	0.159	0.114	0.257	0.222	0.248	0.198	0.213	0.223	0.275	0.198	0.251	0.201	0.27	0.354
Silicate	3.16922	2.53831	2.64034	1.46028	3.92341	4.04541	6.56984	4.68153	4.15832	46.9768	41.3776	45.2932	75.5416	82.065	78.0012	3.44963	2.72682	2.20832	1.05902	2.21899	2.38298	3.87581	5.09477	4.04748	75.1689	32.483	72.5728
Nitrate	12.9392	10.7812	11.043	7.1193	15.8752	15.3082	20.1724	18.1918	17.4168	32.5759	32.0257	33.6785	34.0365	35.7542	35.9131	14.3501	11.9532	10.2373	5.93635	10.7642	10.9142	15.9387	17.5785	16.1814	33.8534	29.7419	33.9827
Phosphate	0.924674	0.801631	0.826212	0.59622	1.08968	1.08174	1.34407	1.19072	1.16247	2.29736	2.22082	2.2764	2.48102	2.50085	2.5018	0.95272	0.813605	0.706119	0.573378	0.965851	0.91486	1.31192	1.41458	1.31808	2.65792	2.20072	2.65417
Grab sample area (m2)	0.1	0.1	0.1	0.1	0.1	0.1	0.1	0.1	0.1	0.1	0.1	0.1	0.1	0.1	0.1	0.1	0.1	0.1	0.1	0.1	0.1	0.1	0.1	0.1	0.1	0.1	0.1

## Sheet: Factors
Species or name for Primer checked against WoRMS	Depth	Canyon	Contour	Abbreviated name	Bathymetry-Depth	Bathymetry	Bathymetry abbreviated	Simpler abbreviation (O= outside, H=head, I=inside	Position_1	Position_2	Short label	Label for contours
BW_100 summed	100	B	W	BW 100	shelf-100	shelf	SH	O	O	O	BW	B 100
BC_100	100	B	C	BC 100	shelf-100	shelf	SH	O	O	I	BC	B 100
BE_100	100	B	E	BE 100	shelf-100	shelf	SH	O	O	O	BE	B 100
BW_200	200	B	W	BW 200	shelf-200	shelf	SH	O	O	O	BW	B 200
BC_200	200	B	C	BC 200	shelf-200	shelf	SH	O	O	I	BC	B 200
BE_200	200	B	E	BE 200	shelf-200	shelf	SH	O	O	O	BE	B 200
BW_500	500	B	W	BW 500	shelf-500	head	H	O	O	O	BW	B 500
BC_500	500	B	C	BC 500	head-500	head	H	H	I	I	BC	B 500
BE_500	500	B	E	BE 500	shelf-500	shelf	SH	O	O	O	BE	B 500
BW_1000	1000	B	W	BW 1000	slope-1000	slope	SL	O	O	O	BW	B 1000
BC_1000	1000	B	C	BC 1000	head-1000	head	H	I	I	I	BC	B 1000
BE_1000	1000	B	E	BE 1000	slope-1000	slope	SL	O	O	O	BE	B 1000
BW_1500	1500	B	W	BW 1500	slope-1500	slope	SL	O	O	O	BW	B 1500
BC_1500	1500	B	C	BC 1500	axis-1500	axis	A	I	I	I	BC	B 1500
BE_1500	1500	B	E	BE 1500	slope-1500	slope	SL	O	O	O	BE	B 1500
DCW_100	100	D	W	DW 100	shelf-100	shelf	SH	O	O	O	DW	D 100
DCC_100	100	D	C	DC 100	shelf-100	shelf	SH	O	O	I	DC	D 100
DCE_100	100	D	E	DE 100	shelf-100	shelf	SH	O	O	O	DE	D 100
DCW_200	200	D	W	DW 200	shelf-200	shelf	SH	O	O	O	DW	D 200
DCC_200	200	D	C	DC 200	head-200	head	H	H	I	I	DC	D 200
DCE_200	200	D	E	DE 200	shelf-200	shelf	SH	O	O	O	DE	D 200
DCW_500	500	D	W	DW 500	shelf-500	shelf	SH	O	O	O	DW	D 500
DCC_500	500	D	C	DC 500	axis-500	axis	A	I	I	I	DC	D 500
DCE_500	500	D	E	DE 500	shelf-500	shelf	SH	O	O	O	DE	D 500
DCW_1000	1000	D	W	DW 1000	slope-1000	slope	SL	O	O	O	DW	D 1000
DCC_1000	1000	D	C	DC 1000	axis-1000	axis	A	I	I	I	DC	D 1000
DCC_1500	1500	D	C	DC 1500	axis-1500	axis	A	I	I	I	DC	D 1500

## Sheet: Biomass of major groups
	Damp dry weight (g) per m2 with shell- weight after 5 min. air drying on 2 layers of paper towels. Zero weight reported if specimen has a weight less than 0.01 g. If cell is empty for the sponges that means that no sponge was found in the sample.
Phylum		BC_100	BC_200	BC_500	BC_1000	BC_1500		BE_100	BE_200	BE_500	BE_1000	BE_1500		BW_100	BW_200	BW_500	BW_1000	BW_1500		DCC_100	DCC_200	DCC_500	DCC_1000	DCC_1500		DCE_100	DCE_200	DCE_500	DCE_1000	DCE_1500		DCW_100	DCW_200	DCW_500	DCW_1000	DCW_1500
Poriferan biomass (g m-2)		0	38	0	0	0.1		2484	0.1	0	0	0		137.1	0.2	0	0	0.1		22.2	0	0	0	0.1		4224.3	0.3	0				40.1	8	2	0
Cnidarian biomass (g m-2)		0.1	0.3	0	0	0		1.5	0.2	0	0	0		68.42	0.5	0	0	0		0	0.1	0.1	0	0		1.8	0.1	0.1				0	0.3	0	0
Annelid biomass (g m-2)		10.5	7.6	3.4	2.2	0.3		5.8	7.3	1.8	0.3	0		4	5.3	1.4	2.8	0.2		1.2	3.9	4.6	0.8	0		4.3	1.4	20.2				1.7	1.8	13.2	1.1
Mollusc biomass (g m-2)		0	0	0	0.066	0		0.171	0.228	0.057	0	0		1.368	0.684	0.033	0.114	0		0	0.057	2.277	1.083	0		0.474	0.726	0.171				0	0	2.43	0
Arthropod biomass (g m-2)		2.4	0.7	0	0.5	0		2.6	0.9	0.2	0	0		1.4	1.2	0	0	0		3	1.7	0.2	0	0		14.5	3.3	0				3.4	0.1	0	0
Echinoderm biomass (g m-2)		0.1	0	0	0	0		2.72067	0	0	0	0		0.154	0.102667	0	0	0		0	0.205333	0	0.102667	0		15.554	0	0				0.154	0.0513333	0	7.18667
Others biomass (g m-2)		0	3.2	0	0	0		9.6	0.8	0	0	0		20.397	0.3	0	0	3.4		0.4	0.7	0.5	0	0		41.3	0.8	0.1				0.3	0.4	0	0
All faunal biomass (g m-2)	Total	13.1	49.8	3.4	2.766	0.4		2506.39	9.528	2.057	0.3	0		232.839	8.28667	1.433	2.914	3.7		26.8	6.66233	7.677	1.98567	0.1		4302.23	6.626	20.571				45.654	10.6513	17.63	8.28667
Colonial organism biomass (g m-2)		0.1	38.3	0	0	0.1		2495.1	0.4	0	0	0		224.72	0.8	0	0	0.1		22.6	0.8	0.6	0	0.1		4267.4	1.2	0.1				40.4	8.7	2	0
Solitary organism biomass (g m-2)		13	11.5	3.4	2.766	0.3		11.2917	9.128	2.057	0.3	0		8.119	7.48667	1.433	2.914	3.6		4.2	5.86233	7.077	1.98567	0		34.828	5.426	20.471				5.254	1.95133	15.63	8.28667
